# Supplementary material for: Chemoproteomic discovery of a human RNA ligase
Source: Nat Commun. 2023 Feb 15;14:842. doi: 10.1038/s41467-023-36451-x (PMC9931718; doi:10.1038/s41467-023-36451-x)
Supplement: Supplementary file 3 — Supplementary Data 1 [file 41467_2023_36451_MOESM3_ESM.xlsx]

## Sheet: Key
Column Heading	Description
Gene names	Name(s) of the gene(s) associated to the protein(s) contained within the group
Protein names	Name(s) of protein(s) contained within the group
Ap3A_A	Mean log2 transformed LFQ intensity in biological replicate A of chemical proteomics assay with Ap3A
Ap3A_B	Mean log2 transformed LFQ intensity in biological replicate B of chemical proteomics assay with Ap3A
Ap3A_C	Mean log2 transformed LFQ intensity in biological replicate C of chemical proteomics assay with Ap3A
C2-Ap3A_A	Mean log2 transformed LFQ intensity in biological replicate A of chemical proteomics assay with C2-eAp3A
C2-Ap3A_B	Mean log2 transformed LFQ intensity in biological replicate B of chemical proteomics assay with C2-eAp3A
C2-Ap3A_C	Mean log2 transformed LFQ intensity in biological replicate C of chemical proteomics assay with C2-eAp3A
negativ Beads_A	Mean log2 transformed LFQ intensity in biological replicate A of chemical proteomics assay with empty beads
negativ Beads_B	Mean log2 transformed LFQ intensity in biological replicate B of chemical proteomics assay with empty beads
negativ Beads_C	Mean log2 transformed LFQ intensity in biological replicate C of chemical proteomics assay with empty beads
Peptides	The total number of peptide sequences associated with the protein group
Razor + unique peptides	The total number of razor + unique peptides associated with the protein group
Unique peptides	The total number of unique peptides associated with the protein group
Sequence coverage [%]	Percentage of the sequence that is covered by the identified peptides of the best protein sequence contained in the group
Unique + razor sequence coverage [%]	Percentage of the sequence that is covered by the identified unique and razor peptides of the specific protein sequence
Unique sequence coverage [%]	Percentage of the sequence that is covered by the identified unique peptides of the specific protein sequence
Mol. weight [kDa]	Molecular weight of the identified protein in kDa
Q-value	Ratio of reverse to forward protein groups
Score	Protein score which is derived from peptide posterior error probabilities
Intensity	Summed up eXtracted Ion Current (XIC) of all isotopic clusters associated with the identified amino acid sequence
MS/MS count	Total number of MS/MS spectra associated with the identified peptide sequence
-Log Student's T-test p-value C2-Ap3A_negativ Beads	Output of Student's t-test comparing C2-eAp3A to emtpy beads control
Student's T-test q-value C2-Ap3A_negativ Beads
Student's T-test Difference C2-Ap3A_negativ Beads
Student's T-test Test statistic C2-Ap3A_negativ Beads
-Log Student's T-test p-value C2-Ap3A_Ap3A	Output of Student's t-test comparing C2-eAp3A to Ap3A
Student's T-test q-value C2-Ap3A_Ap3A
Student's T-test Difference C2-Ap3A_Ap3A
Student's T-test Test statistic C2-Ap3A_Ap3A
Protein IDs	Identifier(s) of protein(s) contained in the protein group
Majority protein IDs	These are the IDs of those proteins that have at least half of the peptides that the leading protein has

## Sheet: Sheet
Enriched proteins from H1299 cell lysate, significant in both comparisons (C2-eAp3A vs. beads and vs. Ap3A) with a t-test difference > 1
Gene names	Protein names	Ap3A_A	Ap3A_B	Ap3A_C	C2-Ap3A_A	C2-Ap3A_B	C2-Ap3A_C	negativ Beads_A	negativ Beads_B	negativ Beads_C	Peptides	Razor + unique peptides	Unique peptides	Sequence coverage [%]	Unique + razor sequence coverage [%]	Unique sequence coverage [%]	Mol. weight [kDa]	Q-value	Score	Intensity	MS/MS count	-Log Student's T-test p-value C2-Ap3A_negativ Beads	Student's T-test q-value C2-Ap3A_negativ Beads	Student's T-test Difference C2-Ap3A_negativ Beads	Student's T-test Test statistic C2-Ap3A_negativ Beads	-Log Student's T-test p-value C2-Ap3A_Ap3A	Student's T-test q-value C2-Ap3A_Ap3A	Student's T-test Difference C2-Ap3A_Ap3A	Student's T-test Test statistic C2-Ap3A_Ap3A	Protein IDs	Majority protein IDs
CDC2;CDK1	Cyclin-dependent kinase 1	15.482141494751	15.1827239990234	15.3827657699585	18.2518844604492	17.9644775390625	18.0424041748047	15.3706226348877	15.4813499450684	14.9091958999634	4	4	3	14.5	14.5	11.8	34.081	0	25.043	15902000	15	3.88321	0	2.83253	9.59883	4.61788	0	2.73704	12.2765	A0A024QZP7;P06493;E5RIU6;A0A087WZZ9;P06493-2;F8VXD2;K7ELV5;F8VYH9;F8VZZ0;F8VTV8;F8VWX7;F8VZ51;K7EJ83;E7ESI2;H0YAZ9;Q9BVE2;E7EUK8;G3V5T9;E5RGN0;A0A087X209;A0A087WZU2;F5H6Z0;J3QSD7;P11802-2;Q00535-2;P24941-2;Q00535;P24941;P11802;Q00526;Q96Q40-2;Q96Q40-4;Q96Q40-3;O94921-3;Q96Q40-5;Q96Q40;O94921-2;O94921;Q07002;Q07002-2;Q00536;Q00536-3;Q07002-3;Q00537-2;Q00537;Q00536-2;Q9NYV4-3;Q14004-2;Q9NYV4-2;Q9NY…	A0A024QZP7;P06493;E5RIU6;A0A087WZZ9;P06493-2
DMD	Dystrophin	15.844747543335	15.8824367523193	16.1896553039551	18.7314739227295	17.8329486846924	18.3067989349365	14.352502822876	15.0045738220215	15.1542816162109	1	1	1	0.2	0.2	0.2	426.09	0.0082873	6.2811	18862000	4	3.19129	0	3.45329	7.54538	2.92565	0.000985507	2.31813	6.07535	A0A087WV90;E9PDN5;A0A087WTU7;A0A075B6G3;P11532-4;P11532	A0A087WV90;E9PDN5;A0A087WTU7;A0A075B6G3;P11532-4;P11532
TXNRD1	Thioredoxin reductase 1, cytoplasmic	15.3415241241455	14.5796699523926	15.5490398406982	22.3269081115723	23.0173988342285	22.5222816467285	16.5994033813477	14.8732461929321	15.3650741577148	7	7	7	17.2	17.2	17.2	53.166	0	147.27	375960000	41	3.65144	0	7.00962	10.734	4.4991	0	7.46545	16.2553	E9PIR7;F8W809;A0A087WSW9;A0A182DWI3;A0A087WSY9;Q16881-5;Q16881-2;Q16881-4;Q16881-3;Q16881-6;Q16881;E2QRB9;Q16881-7;E9PRI8;E9PQI3;E9PLT3;E9PKI4;E9PJU2;A0A0B4J225;E9PIZ5;E9PKD3	E9PIR7;F8W809;A0A087WSW9;A0A182DWI3;A0A087WSY9;Q16881-5;Q16881-2;Q16881-4;Q16881-3;Q16881-6;Q16881;E2QRB9;Q16881-7
PSMD13	26S proteasome non-ATPase regulatory subunit 13	16.0659084320068	14.8459558486938	15.0445804595947	19.9790096282959	20.3131141662598	19.9333152770996	15.0234956741333	15.2660675048828	14.7790746688843	3	3	3	8.3	8.3	8.3	39.829	0	24.932	61469000	9	4.97428	0	5.05227	17.7492	3.55813	0.00103226	4.75633	9.58109	J3KNQ3;A0A087WUL9;Q9UNM6;Q9UNM6-2;H0YD73;E9PL38	J3KNQ3;A0A087WUL9;Q9UNM6;Q9UNM6-2;H0YD73;E9PL38
CLTC	Clathrin heavy chain;Clathrin heavy chain 1	15.1963701248169	15.2809591293335	14.9237194061279	19.1473045349121	18.9966659545898	18.6877536773682	15.3594760894775	15.6320705413818	14.749547958374	5	5	5	3.3	3.3	3.3	192.06	0	49.981	28243000	16	3.63864	0	3.69688	9.38603	4.5999	0	3.81023	13.9594	A0A087WVQ6;Q00610-2;Q00610;J3KS13;J3KRF5;K7EJJ5;A0A087WX41;P53675-2;P53675	A0A087WVQ6;Q00610-2;Q00610
TPM3;DKFZp686J1372	Tropomyosin alpha-3 chain	14.5180511474609	15.0184020996094	15.5328807830811	23.1975917816162	22.8617286682129	22.9784049987793	16.6709518432617	15.2525329589844	15.4833831787109	15	15	3	57.7	57.7	15.9	26.42	0	235.7	589490000	107	4.05083	0	7.21029	13.1023	4.87604	0	7.98946	19.531	A0A087WWU8;Q5HYB6;P06753-2;Q5VU61;P06753-3;P06753-5;P06753-6;P06753-4;P06753-7;D6R904;K7EP68;K7ERG3;K7ENT6;H0YNC7;P09493-2;P09493-5;F5H7S3;H7BYY1;H0YK48;B7Z596;D6RFM2;H0YL80;K7EPV9;K7EMU5;K7EQW8;H0YK20;H0YL42	A0A087WWU8;Q5HYB6;P06753-2;Q5VU61;P06753-3;P06753-5;P06753-6;P06753-4
TPD52L2	Tumor protein D54	14.9463863372803	15.025821685791	14.9326477050781	19.5799827575684	18.130687713623	18.2007751464844	14.0880165100098	14.6033840179443	14.6156330108643	7	7	7	41.4	41.4	41.4	23.764	0	107.23	28629000	33	2.95003	0	4.20147	6.96918	2.82808	0.00107368	3.66886	6.40577	A0A087WYR3;O43399;O43399-5;O43399-7;O43399-2;O43399-4;O43399-3;A0A087WZ51;O43399-6	A0A087WYR3;O43399;O43399-5;O43399-7;O43399-2;O43399-4;O43399-3;A0A087WZ51;O43399-6
ADSL	Adenylosuccinate lyase	14.6949558258057	15.2722244262695	14.8761768341064	18.2527236938477	18.266565322876	17.4952125549316	15.1275310516357	15.9028348922729	16.2120265960693	3	3	3	7.3	7.3	7.3	54.465	0	25.725	14957000	9	2.27093	0.000342857	2.25737	4.41682	3.24541	0.00064	3.05705	7.51878	A0A1B0GWJ0;A0A1B0GTJ7;A0A0A6YY92;P30566;A0A096LNY6;B4DEP1;A0A1W2PRX2;A0A096LP72;A0A096LNY4;A0A096LNY5;A0A1B0GTG9;A0A1B0GWF8;P30566-2	A0A1B0GWJ0;A0A1B0GTJ7;A0A0A6YY92;P30566;A0A096LNY6
TPT1;TPT1P8	Translationally-controlled tumor protein;Putative translationally-controlled tumor protein-like protein TPT1P8	15.3203659057617	16.2321090698242	16.3088836669922	19.3544540405273	19.6480255126953	19.0177955627441	14.5317850112915	15.0897331237793	15.5376091003418	2	2	2	9.4	9.4	9.4	18.108	0	13.027	35603000	10	3.62657	0	4.28705	9.67269	3.11997	0.000615385	3.38631	7.26694	J3KPG2;Q5W0H4;A0A0B4J2C3;P13693-2;P13693;H0YCX0;E9PJF7;Q9HAU6	J3KPG2;Q5W0H4;A0A0B4J2C3;P13693-2;P13693;H0YCX0;E9PJF7;Q9HAU6
CYFIP1	Cytoplasmic FMR1-interacting protein 1	15.136251449585	15.0003290176392	14.7771892547607	16.6040191650391	16.7400360107422	16.3300724029541	15.1317806243896	14.9568691253662	15.455078125	3	3	3	4.2	4.2	4.2	100.3	0	20.782	7148600	10	2.72167	0.000372093	1.3768	4.75926	3.23996	0.00100493	1.58679	6.11115	A0A0G2JR96;A0A0G2JQT1;Q7L576;A0A0G2JRX2;A0A087WU52;A0A0G2JRV9;A0A087WWL1;A0A087WVE1;A0A087WTQ3;A0A087WWZ1;H7C229;E7EVJ5;Q7L576-2;Q96F07-2;Q96F07	A0A0G2JR96;A0A0G2JQT1;Q7L576
PTBP1;PTBP3	Polypyrimidine tract-binding protein 1;Polypyrimidine tract-binding protein 3	15.6982049942017	15.2062072753906	15.7436838150024	19.9398918151855	18.4066276550293	19.4384918212891	15.0084762573242	15.9606704711914	14.7846031188965	4	4	4	6.5	6.5	6.5	62.463	0	33.303	43450000	19	2.64565	0	4.01042	5.91782	2.81196	0.00105155	3.71231	6.36705	A0A0U1RRM4;P26599;P26599-2;P26599-3;A6NLN1;O95758-1;O95758-6;O95758-2;O95758;O95758-5;O95758-4;A0A0D9SF20;K7EKJ7;O95758-7;A0A087WUW5;K7ELW5;K7ES59;X6R242;A0A087WU68;K7EK45	A0A0U1RRM4;P26599;P26599-2;P26599-3;A6NLN1;O95758-1;O95758-6;O95758-2;O95758;O95758-5;O95758-4;A0A0D9SF20;K7EKJ7;O95758-7
KIF21A	Kinesin-like protein KIF21A;Kinesin-like protein	15.2512826919556	15.4683799743652	14.808910369873	17.8878021240234	18.3008613586426	17.7723999023438	15.1831531524658	14.6965665817261	15.6263904571533	3	3	3	2.5	2.5	2.5	184.71	0	183.76	15034000	12	3.07568	0	2.81832	6.82759	3.43609	0.000705882	2.81083	7.99067	A0A1B0GV47;Q7Z4S6-6;Q7Z4S6-5;Q7Z4S6-2;Q7Z4S6;Q7Z4S6-4;H0YIM7;Q7Z4S6-3;O75037-3;O75037-4;O75037-2;O75037	A0A1B0GV47;Q7Z4S6-6;Q7Z4S6-5;Q7Z4S6-2;Q7Z4S6;Q7Z4S6-4;H0YIM7;Q7Z4S6-3
USP14	Ubiquitin carboxyl-terminal hydrolase;Ubiquitin carboxyl-terminal hydrolase 14	15.0592660903931	14.8030338287354	15.6648559570313	20.4549026489258	19.3897705078125	19.5688552856445	15.4041614532471	14.9155235290527	14.5811672210693	5	5	5	10.7	10.7	10.7	51.086	0	188.35	62750000	17	3.54281	0	4.83756	9.54429	3.42718	0.000849558	4.62879	8.95688	A6NJA2;P54578-2;P54578-3;P54578;REV__D6RD70;REV__O43704;H0YA47	A6NJA2;P54578-2;P54578-3;P54578
GSTP1	Glutathione S-transferase P	15.4367008209229	14.468692779541	15.141414642334	18.9380531311035	18.5868167877197	18.8540267944336	15.6702318191528	15.4556274414063	15.3270406723022	4	4	4	22.4	22.4	22.4	19.48	0	27.159	39155000	25	4.65202	0	3.30867	13.4654	3.60994	0.000923077	3.77736	9.3181	A8MX94;P09211;A0A087X2E9	A8MX94;P09211;A0A087X2E9
SAE1	SUMO-activating enzyme subunit 1;SUMO-activating enzyme subunit 1, N-terminally processed	14.8730888366699	16.0125179290771	14.9513301849365	19.1443367004395	19.0409355163574	18.4396438598633	15.7049427032471	16.4008941650391	15.523509979248	4	4	4	18	18	18	22.622	0	27.319	28369000	17	3.01038	0	2.99852	6.72192	2.95877	0.00118605	3.59599	6.80887	M0QX65;B3KNJ4;Q9UBE0-2;Q9UBE0-3;Q9UBE0;M0R054;M0QZS6;M0R286;M0QYM8;M0QYP2	M0QX65;B3KNJ4;Q9UBE0-2;Q9UBE0-3;Q9UBE0;M0R054;M0QZS6;M0R286;M0QYM8
HARS	Histidine--tRNA ligase, cytoplasmic	15.6492614746094	15.0172729492188	15.2808589935303	18.6273422241211	19.008487701416	18.4023170471191	15.6555786132813	14.8663501739502	15.4832706451416	4	4	4	8.6	8.6	8.6	43.878	0	29.65	25618000	9	3.4459	0	3.34432	8.40666	3.72117	0.000989691	3.36358	9.48214	B4E1C5;B4DDD8;P12081-3;P12081-2;P12081-4;P12081;B3KWE1;E7ETE2;D6RF05;B4DQ67;P49590-2;P49590	B4E1C5;B4DDD8;P12081-3;P12081-2;P12081-4;P12081;B3KWE1;E7ETE2
CARS	Cysteine--tRNA ligase, cytoplasmic	14.9604034423828	15.5617523193359	15.2643136978149	19.5739059448242	19.171630859375	19.1978435516357	15.3619575500488	14.8964576721191	14.2597618103027	3	3	3	3.9	3.9	3.9	84.277	0	20.154	36463000	9	3.69143	0	4.47507	10.0593	4.31631	0	4.0523	12.7896	B4DKY1;P49589-2;P49589;P49589-3	B4DKY1;P49589-2;P49589;P49589-3
RANBP3	Ran-binding protein 3	15.4121952056885	15.4652252197266	15.7095260620117	18.1022434234619	18.240421295166	18.461483001709	15.2259492874146	16.0583763122559	15.4903659820557	4	4	4	8.7	8.7	8.7	52.894	0	30.899	23915000	17	3.2548	0	2.67649	7.29433	4.40728	0	2.73907	11.4592	B7Z7F3;Q9H6Z4-3;Q9H6Z4-2;Q9H6Z4;K7EIJ4;K7ESQ0	B7Z7F3;Q9H6Z4-3;Q9H6Z4-2;Q9H6Z4;K7EIJ4
CCT5	T-complex protein 1 subunit epsilon	15.9339380264282	14.8549861907959	15.0096378326416	21.3032264709473	21.6746940612793	21.9338321685791	14.9688110351563	15.3673934936523	16.9630889892578	10	10	10	20.5	20.5	20.5	55.348	0	80.439	206530000	40	3.11558	0	5.87082	7.9747	4.11474	0	6.37106	13.1811	B7ZAR1;E9PCA1;P48643;E7ENZ3;P48643-2	B7ZAR1;E9PCA1;P48643;E7ENZ3;P48643-2
PRPSAP2	Phosphoribosyl pyrophosphate synthase-associated protein 2	15.2077589035034	15.1738739013672	14.9629535675049	21.355339050293	21.6657028198242	22.632999420166	15.4133892059326	15.3514003753662	15.6781215667725	4	4	3	16	16	12.4	21.76	0	31.004	285910000	17	4.06101	0	6.40371	12.87	4.17941	0	6.76982	13.7518	C9JJS3;C9K0K7;E7EPA1;O60256-3;O60256;I3L331;I3L164;C9JDH0;E7EW35;C9JDU5;C9JUN4;C9J168;I3L0S1;B4DP31;O60256-4;O60256-2	C9JJS3;C9K0K7;E7EPA1;O60256-3;O60256;I3L331;I3L164;C9JDH0;E7EW35;C9JDU5
HNRNPH1	Heterogeneous nuclear ribonucleoprotein H;Heterogeneous nuclear ribonucleoprotein H, N-terminally processed	15.4013090133667	15.1122150421143	14.8880367279053	18.2442359924316	17.6446933746338	18.3126907348633	14.5829372406006	13.8209533691406	14.9959716796875	4	4	4	59.2	59.2	59.2	5.4862	0	64.272	16424000	17	3.05618	0	3.60059	7.13978	3.46022	0.000732824	2.93335	8.17046	D6RF17;D6RDL0;E7EQJ0;D6RAM1;D6R9T0;D6RFM3;D6RIT2;E7EN40;D6RIU0;D6RDU3;D6RJ04;D6RIH9;D6RBM0;E9PCY7;G8JLB6;P31943;E5RJ94;D6R9D3;E5RGV0;P55795	D6RF17;D6RDL0;E7EQJ0;D6RAM1;D6R9T0;D6RFM3;D6RIT2;E7EN40;D6RIU0;D6RDU3;D6RJ04;D6RIH9;D6RBM0;E9PCY7;G8JLB6;P31943;E5RJ94;D6R9D3;E5RGV0
GNB2L1	Guanine nucleotide-binding protein subunit beta-2-like 1;Guanine nucleotide-binding protein subunit beta-2-like 1, N-terminally processed	15.0612716674805	15.4525203704834	15.3854932785034	18.0760440826416	17.7868423461914	17.5985145568848	15.0521459579468	15.9188385009766	16.0407314300537	2	2	2	7.1	7.1	7.1	29.75	0	14.174	17844000	10	2.49104	0.000384	2.1499	4.87739	3.78335	0.000806723	2.52071	8.87375	D6RAC2;D6REE5;P63244;D6RGK8;H0Y9P0;D6RHJ5;D6RF23;D6R909;D6RAU2;E9PD14;D6RBD0;D6RFX4;D6RFZ9;H0YAF8;D6RHH4;D6R9Z1;H0YAM7;J3KPE3;H0Y8W2;D6R9L0	D6RAC2;D6REE5;P63244;D6RGK8;H0Y9P0;D6RHJ5;D6RF23;D6R909;D6RAU2;E9PD14;D6RBD0;D6RFX4;D6RFZ9;H0YAF8;D6RHH4;D6R9Z1;H0YAM7;J3KPE3;H0Y8W2;D6R9L0
TCEB1	Transcription elongation factor B polypeptide 1	16.1613159179688	15.3959980010986	14.8955211639404	18.5390968322754	18.4769554138184	18.2442874908447	15.2319068908691	14.9907312393188	15.2513360977173	2	2	2	36.9	36.9	36.9	6.968	0	67.276	40302000	37	4.92337	0	3.26212	14.6425	2.82569	0.00101493	2.93583	6.13116	R4GMY8;E5RHG8;Q15369;Q15369-2	R4GMY8;E5RHG8;Q15369;Q15369-2
TBCA	Tubulin-specific chaperone A	14.9275369644165	14.8267631530762	14.4237384796143	20.6758995056152	22.4198722839355	21.4069404602051	15.1427412033081	15.1486139297485	14.9945440292358	5	5	5	50	50	50	10.08	0	105.07	172830000	23	3.64217	0	6.4056	10.5332	3.67058	0	6.77489	10.7789	E5RIW3;E5RJD8;O75347;E5RHG6;E5RIX8;O75347-2	E5RIW3;E5RJD8;O75347;E5RHG6;E5RIX8;O75347-2
DUS2	tRNA-dihydrouridine(20) synthase [NAD(P)+]-like	16.3246593475342	14.8613300323486	14.7133026123047	21.0192108154297	19.6269340515137	20.3018226623535	16.0755290985107	15.2398166656494	15.2673025131226	11	11	11	25.1	25.1	25.1	51.388	0	68.454	83317000	27	3.22347	0	4.78844	8.1639	2.812	0.00112707	5.01623	6.66432	E7EUN9;Q9NX74;I3L4Y9;J3QLD5;I3L0K0;H3BMK6;I3L1K5;H3BQX4;H3BM64;I3L4H0;H3BRI6;H3BSF3;H3BTR3	E7EUN9;Q9NX74
NCAPH	Condensin complex subunit 2	14.7034864425659	15.0951519012451	15.6517505645752	18.7673816680908	17.9239768981934	19.0277347564697	14.5584564208984	14.906587600708	16.1066741943359	4	4	4	5.5	5.5	5.5	81.572	0	44.887	24436000	8	2.37886	0.000391837	3.38246	5.00943	2.86212	0.00107937	3.4229	6.43358	E9PHA2;Q15003;C9J470;Q15003-2;C9JZP1;H7C415	E9PHA2;Q15003;C9J470;Q15003-2;C9JZP1
RPL8	60S ribosomal protein L8	14.7140598297119	15.9112634658813	15.0313367843628	19.6923332214355	19.7332382202148	21.5755729675293	15.1692790985107	15.4885215759277	16.0387992858887	3	3	3	16.6	16.6	16.6	22.389	0	22.308	109060000	8	2.68375	0	4.76818	6.18477	2.69021	0.00103553	5.11483	6.26136	E9PKZ0;P62917;E9PP36;G3V1A1;E9PKU4	E9PKZ0;P62917;E9PP36;G3V1A1;E9PKU4
PSMA1	Proteasome subunit alpha type-1	14.4851169586182	15.5190544128418	16.2002429962158	20.9714832305908	20.0816421508789	19.5428924560547	15.4523849487305	15.7043781280518	14.9360151290894	7	7	7	23.9	23.9	23.9	26.505	0	70.505	73876000	23	3.28359	0	4.83441	8.42293	2.74631	0.00106806	4.7972	6.39895	F5GX11;P25786;P25786-2;F5H112;B4DEV8	F5GX11;P25786;P25786-2
RANBP1	Ran-specific GTPase-activating protein	14.4756717681885	15.4857788085938	16.2778224945068	20.4351921081543	21.3105163574219	20.996057510376	15.7619533538818	15.6030387878418	15.0874109268188	3	3	3	9.7	9.7	9.7	31.904	0	39.629	126390000	24	4.11275	0	5.42979	12.7135	3.15863	0.000716418	5.50083	8.07818	F6WQW2;P43487-2;P43487;C9JXG8;Q5T0Z6;C9JJ34;C9JDM3;C9JGV6;Q9C010;Q9C010-2	F6WQW2;P43487-2;P43487;C9JXG8
MYL6	Myosin light polypeptide 6	16.8720855712891	16.9878959655762	15.6141757965088	21.4149131774902	21.3299465179443	21.3272647857666	17.0000610351563	18.1938591003418	18.1946640014648	6	6	6	44.1	44.1	44.1	16.29	0	323.31	305770000	165	3.05939	0	3.56118	7.13512	3.41689	0.000872727	4.86599	8.99747	F8W1R7;G3V1V0;P60660-2;P60660;J3KND3;G8JLA2;B7Z6Z4;F8VPF3;G3V1Y7;F8W1I5;P14649;H0YI43;F8VZU9;F8W180	F8W1R7;G3V1V0;P60660-2;P60660;J3KND3;G8JLA2;B7Z6Z4;F8VPF3;G3V1Y7
HNRNPA1	Heterogeneous nuclear ribonucleoprotein A1;Heterogeneous nuclear ribonucleoprotein A1, N-terminally processed	15.1265964508057	15.0816059112549	14.7629718780518	18.3925628662109	17.6620121002197	18.0611095428467	14.9211568832397	15.5184535980225	15.8477115631104	3	3	3	12.1	12.1	12.1	33.155	0	45.212	17626000	23	2.79189	0	2.60945	5.88092	3.65341	0.000857143	3.04817	8.95966	F8W6I7;P09651-3;P09651-2;P09651;F8VTQ5;F8VYN5;F8W646;H0YH80;F8VZ49;Q32P51	F8W6I7;P09651-3;P09651-2;P09651;F8VTQ5
RPL10		15.4855327606201	15.327299118042	15.3290996551514	21.348424911499	20.3854370117188	22.4081630706787	15.0458641052246	15.605260848999	14.9287757873535	5	5	1	37.4	37.4	11	18.565	0	295	225610000	55	3.246	0	6.18737	8.5899	3.28861	0.000774194	6.00003	8.74025	F8W7C6;A0A087WV22;H7C123;H7C2C5	F8W7C6;A0A087WV22
GMFB;GMFG	Glia maturation factor beta;Glia maturation factor gamma	14.8177442550659	15.4106063842773	14.6981468200684	18.3525695800781	19.5830764770508	19.119384765625	15.3625926971436	15.2266712188721	15.9432849884033	2	2	2	16.7	16.7	16.7	17.512	0	22.174	35065000	11	2.94634	0	3.50749	6.73561	3.18217	0.000662069	4.04284	7.75957	G3V4P8;P60983;G3V3X4;M0QYG8;M0R1D2;M0R0C1;M0QYJ8;O60234	G3V4P8;P60983;G3V3X4;M0QYG8;M0R1D2;M0R0C1;M0QYJ8;O60234
IMPDH2	Inosine-5-monophosphate dehydrogenase 2	18.8798007965088	17.5360221862793	18.6894187927246	25.9178733825684	24.530345916748	25.8533954620361	18.8320960998535	16.7768936157227	15.8159370422363	13	13	11	25.1	25.1	21.9	50.957	0	323.31	3189300000	316	2.941	0	8.29223	7.55283	3.47906	0.00115663	7.06546	9.85434	H0Y4R1;P12268;E7ETK5;C9K0R9	H0Y4R1;P12268
RPL28	60S ribosomal protein L28	15.3269195556641	15.3225069046021	15.4392538070679	19.4349212646484	18.7698440551758	19.9173564910889	14.5500164031982	16.0212898254395	14.7408638000488	2	2	2	24.7	24.7	24.7	9.657	0	32.804	43654000	12	2.77218	0	4.26998	6.38044	3.55548	0.00090566	4.01115	9.22441	H0YLP6;H0YMF4;H0YKD8;P46779-4;P46779-5;P46779;P46779-2;P46779-3	H0YLP6;H0YMF4;H0YKD8;P46779-4;P46779-5;P46779;P46779-2;P46779-3
PSMA4	Proteasome subunit alpha type-4;Proteasome subunit beta type;Proteasome subunit alpha type	14.4849433898926	14.9373970031738	14.1306457519531	19.2440433502197	20.2139930725098	19.8532180786133	15.8823156356812	15.6489181518555	15.5634613037109	4	4	4	17.4	17.4	17.4	26.282	0	68.057	57977000	37	3.7759	0	4.07219	10.2148	3.85918	0	5.25276	11.2502	H0YN18;P25789-2;P25789;H0YKS0;H0YKT8;H0YMI6;H0YMA1;H0YMZ1;H0YL69;H0YMV3;H0YLC2	H0YN18;P25789-2;P25789;H0YKS0;H0YKT8;H0YMI6;H0YMA1;H0YMZ1;H0YL69
CARHSP1	Calcium-regulated heat stable protein 1	15.5382499694824	15.4455127716064	15.1137008666992	19.5087356567383	18.3923492431641	18.7099742889404	15.6475477218628	14.5548496246338	15.3163747787476	2	2	2	49.3	49.3	49.3	7.6697	0	18.227	86539000	34	2.87304	0	3.69743	6.56027	3.2228	0.000648649	3.50453	7.68154	H3BTK3;I3L3X8;H3BSW7;H3BUY4;H3BPY5;H3BNU9;Q9Y2V2	H3BTK3;I3L3X8;H3BSW7;H3BUY4;H3BPY5;H3BNU9;Q9Y2V2
CIAPIN1	Anamorsin	15.148889541626	14.689826965332	15.3814125061035	18.0484771728516	18.4050216674805	17.4478340148926	15.6099300384521	14.86403465271	15.7925291061401	4	4	4	17.1	17.1	17.1	26.446	0	29.723	16064000	14	2.51141	0.000403361	2.54495	5.10702	2.95464	0.00108511	2.89373	6.49719	H3BV90;Q6FI81-3;Q6FI81;H3BUG4;H3BT65;H3BQ23;H3BPG7;Q6FI81-2	H3BV90;Q6FI81-3;Q6FI81;H3BUG4;H3BT65;H3BQ23;H3BPG7
PRKAR2A	cAMP-dependent protein kinase type II-alpha regulatory subunit	14.8460063934326	14.6126251220703	15.6210384368896	18.1023654937744	18.8505268096924	18.0368003845215	15.4454975128174	15.0067052841187	15.7867679595947	2	2	2	23.9	23.9	23.9	10.021	0	42.388	20463000	8	2.96924	0	2.91691	6.55337	2.9255	0.00112088	3.30334	6.59002	H7C330;P13861-2;P13861	H7C330;P13861-2;P13861
EIF5A;EIF5AL1	Eukaryotic translation initiation factor 5A;Eukaryotic translation initiation factor 5A-1;Eukaryotic translation initiation factor 5A-1-like	15.5646533966064	15.7842063903809	15.4508991241455	22.7008953094482	23.6029491424561	23.5074195861816	16.4710063934326	15.305516242981	14.4734668731689	5	5	5	42.5	42.5	42.5	16.019	0	176.13	604370000	36	3.58029	0	7.85376	10.5263	4.84355	0	7.6705	19.064	I3L397;I3L504;P63241;P63241-2;Q6IS14;F8WCJ1;C9J7B5;C9J4W5;Q9GZV4	I3L397;I3L504;P63241;P63241-2;Q6IS14
ALDOA	Fructose-bisphosphate aldolase;Fructose-bisphosphate aldolase A	22.8678493499756	22.861743927002	22.7555122375488	25.0032348632813	25.3055305480957	25.1367664337158	23.1225624084473	22.3204040527344	22.4485549926758	20	20	16	61.7	61.7	55.7	39.817	0	323.31	2776800000	556	3.17262	0	2.518	6.92293	4.78219	0	2.32014	11.9127	J3KPS3;P04075;P04075-2;H3BQN4;H3BPS8;H3BUH7;H3BMQ8;H3BR04;H3BR68;H3BU78;A0A087WXX2;P05062	J3KPS3;P04075;P04075-2;H3BQN4;H3BPS8;H3BUH7;H3BMQ8;H3BR04
OLA1	Obg-like ATPase 1	15.7125778198242	15.588846206665	15.7848854064941	18.6957168579102	18.8256759643555	18.5901718139648	15.3417377471924	15.1405029296875	15.0653686523438	4	4	4	9.4	9.4	9.4	46.937	0	26.972	24069000	14	5.2941	0	3.52132	17.0127	5.34088	0	3.00842	15.9206	J3KQ32;Q9NTK5;C9JTK6;Q9NTK5-2;Q9NTK5-3	J3KQ32;Q9NTK5;C9JTK6;Q9NTK5-2;Q9NTK5-3
EIF3G	Eukaryotic translation initiation factor 3 subunit G	15.1648273468018	15.2182159423828	15.6684741973877	21.1305656433105	19.4260330200195	20.3945503234863	14.9610004425049	15.7716579437256	14.4935779571533	5	5	5	28.6	28.6	28.6	29.283	0	174.98	119380000	70	2.9726	0	5.24164	7.29135	3.17708	0.000711111	4.96654	8.02633	K7EL20;O75821;K7ER90;K7ENA8;K7EP16;K7EL60	K7EL20;O75821;K7ER90;K7ENA8
RPS11	40S ribosomal protein S11	14.7753486633301	15.7012500762939	14.8526248931885	23.6479415893555	22.907886505127	23.9676094055176	16.8463382720947	15.4511985778809	15.3591575622559	7	7	7	50	50	50	13.997	0	48.241	867310000	120	3.7295	0	7.62225	11.3017	4.385	0	8.39807	15.7914	M0QZC5;P62280;M0R1H6	M0QZC5;P62280
BLVRB	Flavin reductase (NADPH)	15.7514190673828	14.6592254638672	15.3372182846069	18.9475288391113	18.5957374572754	18.6008949279785	15.0586738586426	15.4773321151733	14.8896617889404	2	2	2	13.6	13.6	13.6	15.67	0.0025608	12.204	27616000	16	4.15568	0	3.57283	11.5285	3.2875	0.000695652	3.46543	7.89468	M0QZL1;M0R192;P30043	M0QZL1;M0R192;P30043
RPS5	40S ribosomal protein S5;40S ribosomal protein S5, N-terminally processed	14.5034675598145	15.3217916488647	15.8834953308105	20.9483528137207	21.1871376037598	21.0904426574707	15.2489910125732	15.1809101104736	15.1249294281006	5	5	5	22	22	22	22.391	0	171.47	143470000	53	6.73292	0	5.89037	33.0783	3.86435	0	5.83906	11.5254	M0R0F0;M0R0R2;P46782;M0QZN2	M0R0F0;M0R0R2;P46782;M0QZN2
ACOT7	Cytosolic acyl coenzyme A thioester hydrolase	15.5823707580566	15.5567798614502	15.0096473693848	18.659065246582	18.8803691864014	18.564998626709	15.1269569396973	15.6104440689087	15.5163803100586	4	4	4	14.2	14.2	14.2	37.419	0	47.038	30617000	36	4.3228	0	3.28355	11.9382	4.03749	0	3.31855	10.744	O00154-4;O00154-6;O00154-5;O00154-7;O00154;K7EKP8;O00154-2;O00154-3;Q6ZUV0	O00154-4;O00154-6;O00154-5;O00154-7;O00154;K7EKP8;O00154-2;O00154-3
PSMD12	26S proteasome non-ATPase regulatory subunit 12	15.3819198608398	15.2122850418091	15.5771617889404	19.3190422058105	18.5320320129395	18.5142974853516	15.3990497589111	15.9351396560669	14.8096284866333	5	5	5	10.3	10.3	10.3	52.904	0	38.765	26278000	19	2.90284	0	3.40718	6.55754	3.54439	0.000786885	3.398	8.81418	O00232;O00232-2;REV__A8MT70-3;REV__A8MT70;REV__A8MT70-2	O00232;O00232-2
CLIC1	Chloride intracellular channel protein 1	21.249454498291	21.4496192932129	21.1358985900879	25.0468940734863	24.6875057220459	24.3247566223145	20.7285499572754	20.7719211578369	20.991886138916	11	11	10	63.1	63.1	60.6	26.922	0	323.31	2139500000	379	4.1762	0	3.8556	11.906	3.93491	0.00128	3.40806	10.3986	O00299;A6PVS0;Q9NZA1-3;O15247;Q9NZA1-2;Q9NZA1	O00299
PFAS	Phosphoribosylformylglycinamidine synthase	14.8145427703857	15.5293083190918	15.1432876586914	18.894172668457	19.6519451141357	19.7324161529541	14.6921405792236	15.1585760116577	15.1505279541016	6	6	6	5.7	5.7	5.7	144.73	0	51.997	42288000	19	3.86372	0	4.42576	10.839	3.64545	0.00111628	4.2638	9.74398	O15067;H0YGH1;J3QSG0;J3QSH6	O15067
ARPC1B	Actin-related protein 2/3 complex subunit 1B	14.5421228408813	15.5393466949463	15.1297130584717	18.1553916931152	18.0703659057617	18.4022369384766	15.2013883590698	15.3125171661377	15.2453441619873	4	4	4	9.1	9.1	9.1	40.949	0	26.723	22529000	12	5.02963	0	2.95625	14.446	3.29293	0.000653061	3.13894	7.73073	O15143;A0A1W2PNV4;C9J4Z7;F8VXW2;C9JEY1;C9JQM8;C9JFG9;C9J6C8	O15143;A0A1W2PNV4
TXNL1	Thioredoxin-like protein 1	15.0839900970459	15.1331377029419	15.7127981185913	21.6666717529297	21.5107841491699	21.7714653015137	14.6626739501953	15.6043968200684	15.0495452880859	8	8	8	38.4	38.4	38.4	32.251	0	323.31	338690000	144	4.67991	0	6.5441	17.0602	5.09849	0	6.33967	20.0847	O43396;K7ER96;K7EML9;K7EPB7;K7EKG2	O43396;K7ER96;K7EML9
PLIN3	Perilipin-3	15.774808883667	15.1827363967896	15.085244178772	20.4827136993408	20.4075355529785	20.1596221923828	15.2948036193848	14.9675588607788	14.5617599487305	7	7	7	27.3	27.3	27.3	45.803	0	194.42	86515000	47	4.6871	0	5.40858	16.2222	4.52943	0	5.00236	14.8644	O60664-4;O60664-3;O60664;K7EL96;K7ERZ3;K7ER39;K7EJD0;O60664-2	O60664-4;O60664-3;O60664;K7EL96;K7ERZ3
CPNE3	Copine-3	15.3990745544434	14.6811666488647	15.6820468902588	20.0242862701416	19.2952175140381	19.5841617584229	15.3389320373535	14.7287139892578	15.2606773376465	6	6	6	11	11	11	60.13	0	46.884	52273000	26	4.03161	0	4.52511	11.7293	3.5558	0.000941176	4.38046	9.40816	O75131;E5RFT7;A0A087WUS8;A0A087WXR6;E5RHZ0;A0A087WYQ3;H0YB26	O75131
GLRX3	Glutaredoxin-3	15.2437744140625	15.9230308532715	14.4901151657104	23.2768974304199	22.2238636016846	22.4804267883301	16.5745697021484	15.0281448364258	15.2026224136353	8	8	8	23.9	23.9	23.9	37.432	0	323.31	555180000	192	3.57422	0	7.05862	10.3382	3.85417	0	7.44142	11.977	O76003	O76003
PROSC	Proline synthase co-transcribed bacterial homolog protein	16.0381240844727	15.6715526580811	14.9751052856445	19.4153060913086	19.6602382659912	19.4771881103516	15.9920787811279	15.5209283828735	15.0737648010254	1	1	1	3.3	3.3	3.3	30.344	0	68.727	41595000	5	3.88064	0	3.98865	10.6326	3.60734	0.000950495	3.95598	9.4121	O94903	O94903
PSMG1	Proteasome assembly chaperone 1	14.6570491790771	14.4813003540039	15.4788131713867	19.536979675293	18.7107563018799	18.955249786377	15.2936458587646	14.6337575912476	15.4224815368652	4	4	4	19.1	19.1	19.1	30.288	0	41.442	34394000	20	3.47424	0	3.95103	8.85869	3.35971	0.000761905	4.19527	8.50729	O95456-2;O95456;F8WBH7	O95456-2;O95456;F8WBH7
TXNDC12	Thioredoxin domain-containing protein 12	15.4003982543945	15.3748960494995	14.9035606384277	20.8546371459961	22.7873916625977	22.2627716064453	15.5201892852783	15.3208446502686	15.1116333007813	3	3	3	12.8	12.8	12.8	19.206	0	27.773	275240000	36	3.45531	0	6.65071	9.65306	3.44917	0.00106667	6.74198	9.64208	O95881	O95881
HPRT1	Hypoxanthine-guanine phosphoribosyltransferase	15.4073619842529	15.5382299423218	15.2084789276123	19.2983093261719	18.810173034668	19.5011253356934	15.422248840332	15.5391826629639	15.6421813964844	4	4	4	20.6	20.6	20.6	24.579	0	33.403	47879000	28	4.16266	0	3.66866	11.6589	4.14039	0	3.81851	11.7006	P00492;Q9NRG1-2;Q9NRG1	P00492
LMNA	Prelamin-A/C;Lamin-A/C	16.0739688873291	15.4510660171509	14.8263149261475	21.1759548187256	20.2919082641602	21.1518249511719	14.9881324768066	14.9666767120361	14.7317848205566	13	13	13	23.5	23.5	23.5	74.139	0	182.75	121280000	50	4.41465	0	5.9777	14.8656	3.51769	0.00105495	5.42278	9.63409	P02545;P02545-6;P02545-3;P02545-2;Q3BDU5;P02545-5;P02545-4;Q5TCI8;A0A0C4DGC5;H0YAB0;E9PBF6;P20700;Q03252	P02545;P02545-6;P02545-3;P02545-2;Q3BDU5;P02545-5;P02545-4;Q5TCI8
ALDH2	Aldehyde dehydrogenase, mitochondrial	14.8618307113647	15.8375072479248	14.8601427078247	19.5463180541992	18.957986831665	18.9762420654297	14.4174709320068	15.0632629394531	14.42822265625	8	8	8	20.6	20.6	20.6	50.989	0	106.4	48105000	40	4.01859	0	4.52386	11.6626	3.33221	0.00075	3.97369	8.30457	P05091-2;P05091;S4R3S4;F8VP50;H0Y2X5;H0YMG7;O94788-4;O94788-2;O94788-3;P00352;P47895;P30837;O94788	P05091-2;P05091
SSB	Lupus La protein	14.6671543121338	16.7663383483887	15.3826446533203	20.3384590148926	20.7870178222656	20.4224967956543	16.8308410644531	14.3217582702637	15.3208084106445	5	5	5	11.3	11.3	11.3	46.836	0	121.48	89772000	27	2.60497	0	5.02486	5.96649	2.83178	0.00114607	4.91061	6.71469	P05455	P05455
NPM1	Nucleophosmin	20.7465171813965	22.1530723571777	21.219409942627	26.1293869018555	26.4029235839844	25.9266166687012	19.1463012695313	20.3334884643555	21.4132843017578	9	9	9	43.4	43.4	43.4	29.464	0	196.93	4712500000	287	3.02708	0	5.85528	7.61362	3.4066	0.000827586	4.77998	8.92335	P06748-2;P06748;P06748-3;E5RI98;E5RGW4	P06748-2;P06748;P06748-3
P4HB	Protein disulfide-isomerase	15.1607751846313	15.4619379043579	16.1881370544434	21.200963973999	20.7298603057861	20.6531467437744	15.0337562561035	16.0703659057617	15.7195682525635	10	10	10	18.3	18.3	18.3	57.116	0	323.31	149760000	73	3.94364	0	5.25343	11.6931	3.94286	0	5.25771	11.6911	P07237;H7BZ94;H0Y3Z3;I3L398;I3L0S0;I3NI03;I3L3U6;I3L514;I3L4M2;I3L3P5;I3L312	P07237;H7BZ94;H0Y3Z3;I3L398
EPRS	Bifunctional glutamate/proline--tRNA ligase;Glutamate--tRNA ligase;Proline--tRNA ligase	14.9849653244019	15.8628807067871	15.4041166305542	20.1427612304688	19.7173919677734	19.7974338531494	15.1825046539307	15.2508773803711	14.7915134429932	9	9	9	7	7	7	170.59	0	122.93	55816000	28	4.80716	0	4.8109	16.3819	4.01398	0	4.46854	11.6024	P07814;V9GYZ6	P07814;V9GYZ6
ASNS	Asparagine synthetase [glutamine-hydrolyzing]	16.0656623840332	14.7880640029907	15.3485813140869	18.8996047973633	18.4298248291016	18.5841522216797	16.117151260376	15.6263694763184	14.7794570922852	2	2	2	4	4	4	54.817	0	13.929	23872000	7	2.78345	0	3.1302	6.08477	2.91912	0.0011087	3.23709	6.5431	P08243-3;P08243-2;P08243;C9J057;F8WEJ5	P08243-3;P08243-2;P08243;C9J057;F8WEJ5
PDHA1	Pyruvate dehydrogenase E1 component subunit alpha, somatic form, mitochondrial	14.4772129058838	14.6759376525879	14.7646617889404	18.7629470825195	18.0115013122559	17.8202037811279	15.0433387756348	14.8066415786743	14.0497932434082	3	3	3	6.7	6.7	6.7	40.188	0	19.232	17547000	10	2.99453	0	3.56496	6.9169	3.53894	0.000820513	3.55895	8.89732	P08559-3;P08559;P08559-2;P08559-4;Q5JPU2;Q5JPU0;Q5JPT9;Q5JPU1	P08559-3;P08559;P08559-2;P08559-4
DLD	Dihydrolipoyl dehydrogenase, mitochondrial;Dihydrolipoyl dehydrogenase	15.3509674072266	15.2075519561768	14.7630863189697	18.2400226593018	17.7057838439941	17.5441913604736	14.6483020782471	15.5289316177368	15.8716564178467	3	3	3	6.3	6.3	6.3	49.282	0	19.458	14096000	7	2.38317	0.000373541	2.48037	4.76384	3.23468	0.000611465	2.7228	7.26436	P09622-3;P09622;E9PEX6;P09622-2;F8WDM5;A0A1W2PR83;F2Z2E3	P09622-3;P09622;E9PEX6;P09622-2
PEPD	Xaa-Pro dipeptidase	15.4028968811035	14.4366312026978	15.3827171325684	21.4824066162109	21.0290336608887	21.0002288818359	15.3146591186523	15.4601602554321	15.0947780609131	8	8	8	17.7	17.7	17.7	49.69	0	184.16	128410000	30	5.19816	0	5.88069	20.3596	4.17116	0	6.09647	13.3998	P12955-2;P12955;P12955-3;V9GYE4;V9GYL0	P12955-2;P12955;P12955-3
RNH1	Ribonuclease inhibitor	15.7699947357178	15.4283428192139	15.6995811462402	21.0395812988281	20.2639427185059	20.6903953552246	15.1142921447754	15.0536670684814	14.477746963501	13	13	13	30.2	30.2	30.2	49.973	0	151.01	114720000	72	4.35597	0	5.78274	14.3708	4.46301	0	5.032	14.4897	P13489;E9PIM9;H0YCR7;E9PMJ3;E9PLZ3;E9PMA9;E9PMN0;E9PIK5;E9PR82;E9PMI1	P13489
PDIA4	Protein disulfide-isomerase A4	15.2549695968628	15.6272411346436	15.1349830627441	21.7511978149414	20.3299407958984	19.9136123657227	17.372745513916	16.4485988616943	15.5628395080566	13	13	13	22.8	22.8	22.8	72.932	0	323.31	116570000	72	2.27565	0.00038247	4.20352	4.86973	3.11978	0.000680851	5.32585	7.88222	P13667	P13667
PLS3	Plastin-3	16.2284049987793	15.8633613586426	14.9567556381226	22.2019195556641	22.1548805236816	21.7057342529297	15.6490268707275	14.5051555633545	15.3514976501465	14	14	14	24.8	24.8	24.8	70.81	0	323.31	290170000	116	4.26683	0	6.85228	14.3541	3.9915	0	6.338	12.433	P13797;A0A0A0MSQ0;P13797-2;P13797-3;U3KQI3;P13796;F2Z2Z9;H7C4N2;Q5TBN3;Q14651	P13797;A0A0A0MSQ0;P13797-2;P13797-3
HNRNPL	Heterogeneous nuclear ribonucleoprotein L	15.3185386657715	15.3551254272461	15.6186790466309	22.6568050384521	20.7556018829346	21.8453178405762	16.171838760376	15.2035799026489	15.4641256332397	10	10	10	22.1	22.1	22.1	64.132	0	116.93	277820000	73	3.22799	0	6.13939	8.50178	3.45835	0.00104348	6.32179	9.59533	P14866;M0QXS5;P14866-2;M0QYT0;M0R1W6;M0R076;H7C464;B4DVF8;M0QYL7;B7WPG3;C9IYN3;D6W592;Q8WVV9-5;Q8WVV9-4;Q8WVV9	P14866;M0QXS5;P14866-2
DARS	Aspartate--tRNA ligase, cytoplasmic	14.8176345825195	15.5073804855347	15.640191078186	17.8640747070313	18.8186721801758	18.615026473999	15.7006864547729	15.2950382232666	14.8406267166138	5	5	5	11.5	11.5	11.5	45.771	0	33.19	19863000	10	2.93002	0	3.15381	6.54241	2.88888	0.0010625	3.11086	6.39647	P14868-2;P14868;C9J7S3;C9JLC1;H7BZ35;C9JQM9;H7C278	P14868-2;P14868
GSPT1	Eukaryotic peptide chain release factor GTP-binding subunit ERF3A	15.5451889038086	14.6480646133423	15.6405982971191	19.9357414245605	19.8919448852539	19.7671985626221	15.7069091796875	14.7379159927368	15.4324893951416	7	7	7	9.9	9.9	9.9	68.6	0	47.195	53519000	16	4.0083	0	4.57252	11.6425	3.86052	0	4.58701	10.9175	P15170-2;P15170-3;H3BR35;P15170;Q8IYD1;H3BSV8	P15170-2;P15170-3;H3BR35;P15170
HSPA6;HSPA7	Heat shock 70 kDa protein 6;Putative heat shock 70 kDa protein 7	19.9481678009033	19.5226783752441	19.7859630584717	21.7922210693359	22.4742660522461	22.3056755065918	19.63134765625	18.7050304412842	19.1976852416992	6	1	1	11	1.7	1.7	71.027	0	54.336	396370000	126	3.06179	0	3.0127	6.89166	3.27934	0.000607595	2.43845	7.17897	P17066;P48741	P17066;P48741
CAPN2	Calpain-2 catalytic subunit	15.7448234558105	15.0242500305176	15.1020212173462	19.8753967285156	19.746561050415	19.7835273742676	15.37584400177	15.4591217041016	15.0264720916748	7	7	7	10.6	10.6	10.6	79.994	0	63.131	60283000	29	5.28406	0	4.51468	18.9725	4.38831	0	4.51146	13.6082	P17655;P17655-2	P17655;P17655-2
CTPS1	CTP synthase 1	15.4951496124268	15.0862407684326	14.9059715270996	18.6842613220215	18.3901920318604	18.952018737793	14.707200050354	15.0510311126709	14.7994766235352	7	7	7	13.5	13.5	13.5	66.69	0	70.429	28682000	21	4.42513	0	3.82292	13.0904	3.91055	0.00126316	3.51304	10.3898	P17812;P17812-2	P17812;P17812-2
RPL35A	60S ribosomal protein L35a	14.7708024978638	15.2255821228027	15.1425485610962	21.06787109375	19.8797550201416	21.040620803833	15.657506942749	14.8782415390015	14.7234287261963	4	4	4	31.8	31.8	31.8	12.538	0	52.76	125870000	31	3.47996	0	5.57636	9.5047	3.75989	0	5.61644	10.889	P18077;C9K025;F8WBS5;F8WB72	P18077;C9K025;F8WBS5;F8WB72
PGAM1;PGAM2	Phosphoglycerate mutase 1;Phosphoglycerate mutase 2	15.0249080657959	14.8400535583496	14.1994123458862	20.8407802581787	20.1893863677979	20.2303791046143	15.4274826049805	16.0062522888184	15.5255680084229	3	3	3	10.6	10.6	10.6	28.804	0	246.68	84717000	27	4.17895	0	4.76708	12.668	4.20631	0	5.73206	13.4243	P18669;P15259	P18669;P15259
TGM2	Protein-glutamine gamma-glutamyltransferase 2	21.336669921875	21.7921371459961	21.3187694549561	24.9321880340576	24.491189956665	24.8518753051758	21.6582565307617	20.9706039428711	20.7704963684082	23	23	23	37.1	37.1	37.1	77.328	0	323.31	2394700000	511	3.56402	0	3.6253	9.03808	4.04016	0	3.27589	10.7101	P21980;P21980-2;A2A299;P21980-3;A2A2A0;A0A087WZC4;A0A087WVW4;A0A087WVS3;O43548-2;P49221;O43548	P21980;P21980-2
WARS	Tryptophan--tRNA ligase, cytoplasmic;T1-TrpRS;T2-TrpRS	15.4381656646729	14.8072700500488	14.8841590881348	18.4584884643555	19.3271827697754	19.0791053771973	15.5788650512695	15.0954465866089	14.8809766769409	4	4	4	11	11	11	53.165	0	106.88	31346000	17	3.47155	0	3.76983	8.75356	3.55864	0.000897196	3.91173	9.18387	P23381;P23381-2;G3V2F2;G3V3R3;G3V4S4;G3V313;G3V339;G3V2C0;G3V4C7;G3V4N8;G3V5W1;G3V3S7;G3V3X0;G3V3P2;G3V227;H0YJP3;G3V277	P23381;P23381-2
RPS3	40S ribosomal protein S3	15.0361957550049	16.5922660827637	15.458833694458	23.8194561004639	22.7827186584473	23.4467544555664	18.2607002258301	18.3091468811035	15.6906852722168	11	11	11	47.3	47.3	47.3	26.688	0	323.31	787430000	160	2.53163	0	5.92947	5.83342	3.79607	0	7.65388	11.6899	P23396;P23396-2;E9PL09;E9PPU1;H0YEU2;F2Z2S8;H0YF32;H0YCJ7;E9PQ96;E9PJH4;E9PK82;E9PSF4;H0YES8;E9PJN9;E9PQX2	P23396;P23396-2;E9PL09;E9PPU1;H0YEU2;F2Z2S8;H0YF32;H0YCJ7
CFL1	Cofilin-1	21.1673202514648	21.1898040771484	20.900390625	23.7907276153564	24.9102592468262	23.7035865783691	21.4116458892822	21.1441745758057	20.4402236938477	9	9	6	56.6	56.6	42.2	18.502	0	323.31	1264900000	152	2.53194	0	3.13618	5.36429	2.80064	0.001	3.04902	6.10438	P23528;E9PP50;E9PK25;G3V1A4;E9PS23;E9PQB7;E9PLJ3;Q9Y281-3	P23528;E9PP50;E9PK25;G3V1A4;E9PS23;E9PQB7;E9PLJ3
RRM1	Ribonucleoside-diphosphate reductase large subunit	14.5628042221069	14.6604328155518	15.3242130279541	18.2648963928223	17.4366302490234	17.5252265930176	14.6763553619385	15.5695276260376	14.9789447784424	4	4	4	5.2	5.2	5.2	90.069	0	27.048	15225000	15	2.70217	0	2.66731	5.66168	2.90789	0.00104615	2.8931	6.35583	P23921;E9PL69	P23921;E9PL69
EEF1B2	Elongation factor 1-beta	15.1851043701172	14.4152965545654	15.8878879547119	20.9282913208008	20.8620223999023	19.6887512207031	14.8510503768921	15.0689964294434	14.4731540679932	6	6	6	29.3	29.3	29.3	24.763	0	81.382	88498000	38	3.69259	0	5.69529	10.5741	3.09263	0.000666667	5.33026	7.77472	P24534;C9JZW3;F8WF65;F2Z2G2;H0YE58;H0YE72;E9PL71;E9PQ49;E9PI39;E9PQZ1;E9PK01;A0A087X1X7;E9PRY8;P29692-3;P29692-4;P29692;P29692-2	P24534
MCM3	DNA replication licensing factor MCM3	15.5900382995605	15.1448850631714	15.0372428894043	19.9990234375	19.0012168884277	19.291877746582	14.8870067596436	15.9445571899414	14.8554592132568	5	5	5	6.6	6.6	6.6	90.98	0	58.277	42647000	25	3.08175	0	4.2017	7.44163	3.59086	0.00096	4.17332	9.45906	P25205;J3KQ69;P25205-2;Q7Z6P5	P25205;J3KQ69;P25205-2
PSMA3	Proteasome subunit alpha type-3	15.5124578475952	15.350133895874	15.3141765594482	18.527099609375	18.9164447784424	17.7858276367188	15.1083583831787	14.9044485092163	14.9850940704346	4	4	4	17.7	17.7	17.7	27.647	0	186.44	21782000	20	3.27101	0	3.41049	7.80668	3.06436	0.000568047	3.01753	6.9024	P25788-2;P25788;G3V4X5;G3V3W4;G3V5N4;H0YJ03	P25788-2;P25788;G3V4X5
TARS	Threonine--tRNA ligase, cytoplasmic	15.466968536377	15.4539260864258	15.4966697692871	19.4835968017578	19.9930744171143	19.9844589233398	15.0844221115112	13.7364921569824	14.68505859375	8	8	8	11.6	11.6	11.6	83.434	0	70.193	49732000	25	3.59498	0	5.31839	9.96397	4.86897	0	4.34786	16.1701	P26639;P26639-2;D6RBR8;D6RCA5;D6R9F8;D6RDJ6	P26639;P26639-2
COL4A5	Collagen alpha-5(IV) chain	14.9049339294434	15.0801620483398	14.3488569259644	18.7850036621094	18.1456718444824	18.1829643249512	15.5075206756592	15.6949510574341	14.8005409240723	1	1	1	0.7	0.7	0.7	161.04	0.0042239	7.9217	19926000	5	3.05045	0	3.03688	6.86804	3.54103	0.000834783	3.59323	8.92685	P29400;P29400-2	P29400;P29400-2
ERP29	Endoplasmic reticulum resident protein 29	14.5668926239014	15.1630592346191	15.7899723052979	19.1398391723633	19.9692344665527	18.8882751464844	14.9485950469971	15.5395126342773	15.62331199646	6	6	6	26.8	26.8	26.8	28.993	0	56.245	46481000	46	3.27885	0	3.96198	8.09355	3.00714	0.000603774	4.15914	7.15894	P30040;F8VY02;F8W1G0;P30040-2	P30040;F8VY02
PRDX5	Peroxiredoxin-5, mitochondrial	15.2908382415771	14.5773105621338	15.4370851516724	19.8575325012207	19.2449378967285	19.7818756103516	14.8196277618408	15.0277004241943	14.3228549957275	3	3	3	32.1	32.1	32.1	17.031	0	61.441	56343000	41	4.17809	0	4.90472	12.7585	3.7953	0.00133333	4.52637	10.5704	P30044-2;P30044-3;P30044;P30044-4	P30044-2;P30044-3;P30044;P30044-4
PRDX3	Thioredoxin-dependent peroxide reductase, mitochondrial	16.0186557769775	15.4449529647827	16.4932022094727	19.3512725830078	20.4747486114502	20.7402420043945	15.1038417816162	14.5441703796387	15.3846874237061	3	3	3	10.5	10.5	10.5	25.838	0	24.049	80822000	27	3.33564	0	5.17785	8.74359	2.88711	0.00116571	4.20315	6.75149	P30048-2;P30048	P30048-2;P30048
ECHS1	Enoyl-CoA hydratase, mitochondrial	15.6508960723877	14.8380889892578	15.420467376709	18.623384475708	19.8402786254883	19.9449043273926	14.9173898696899	15.626501083374	16.0117416381836	3	3	3	12.8	12.8	12.8	31.387	0	19.085	48293000	12	2.75696	0	3.95098	6.25537	2.98504	0.000588957	4.16637	7.08257	P30084	P30084
PDIA3	Protein disulfide-isomerase A3	15.6557064056396	18.0397834777832	15.7714805603027	23.0997009277344	22.4067993164063	22.7090854644775	16.5303344726563	14.7482852935791	14.9311122894287	12	12	8	27.9	27.9	19	56.782	0	323.31	618850000	205	3.58864	0	7.33528	10.4716	2.83558	0.00057485	6.24954	6.93151	P30101	P30101
PPP2R1A	Serine/threonine-protein phosphatase 2A 65 kDa regulatory subunit A alpha isoform	16.0535755157471	15.0906543731689	16.8552665710449	21.6055183410645	21.5573806762695	21.2590560913086	15.8382911682129	15.4890613555908	15.2612457275391	8	8	7	11.2	11.2	10	65.308	0	78.933	179950000	55	5.11962	0	5.94445	19.8314	3.33196	0.000780488	5.47415	8.80811	P30153;B3KQV6;C9J9C1;E9PH38	P30153;B3KQV6;C9J9C1
ADSS	Adenylosuccinate synthetase isozyme 2	15.2123985290527	15.3804588317871	15.3157386779785	19.7148666381836	20.0330848693848	19.9691104888916	15.2688140869141	14.9907350540161	14.8110523223877	4	4	4	7.7	7.7	7.7	50.097	0	27.698	70519000	11	5.11124	0	4.88215	18.4337	5.72891	0	4.60282	22.0433	P30520	P30520
S100A11	Protein S100-A11;Protein S100-A11, N-terminally processed	15.0657958984375	16.3550224304199	15.3727741241455	18.7793350219727	19.2870826721191	18.8590545654297	15.4982719421387	15.4701271057129	16.2331581115723	2	2	2	15.2	15.2	15.2	11.74	0	14.121	27740000	5	3.4069	0	3.24131	8.19805	2.88837	0.00109091	3.37729	6.50032	P31949	P31949
DUT	Deoxyuridine 5-triphosphate nucleotidohydrolase, mitochondrial	15.2761392593384	15.9325008392334	15.0457859039307	21.2178497314453	23.6915760040283	22.2942657470703	15.1296348571777	14.7109775543213	15.9478759765625	6	6	6	49.4	49.4	49.4	17.748	0	179.36	401120000	74	3.05327	0	7.1384	7.90562	3.10002	0.000721805	6.98309	8.08429	P33316-2;A0A0C4DGL3;H0YNW5;H0YKC5;P33316;H0YNJ9;H0YMM5;H0YKI0;H0YMP1	P33316-2;A0A0C4DGL3;H0YNW5;H0YKC5;P33316;H0YNJ9;H0YMM5;H0YKI0
HMGCL;HMGCLL1	Hydroxymethylglutaryl-CoA lyase, mitochondrial;3-hydroxymethyl-3-methylglutaryl-CoA lyase, cytoplasmic	15.2329769134521	15.5186519622803	15.3933963775635	17.7980575561523	18.2357177734375	18.0703544616699	15.2055521011353	15.3403177261353	15.3810806274414	2	2	2	5.2	5.2	5.2	34.36	0.0025284	12.075	14710000	8	4.40944	0	2.72573	11.4441	4.19848	0.00131507	2.65303	10.5264	P35914;G5E9S9;B7Z4D4;H0Y2L7;B7Z212;P35914-3;P35914-2;Q8TB92-5;Q8TB92-2;Q8TB92	P35914;G5E9S9;B7Z4D4;H0Y2L7;B7Z212;P35914-3;P35914-2;Q8TB92-5;Q8TB92-2;Q8TB92
TAGLN2	Transgelin-2	15.1335849761963	15.4378318786621	14.3104887008667	19.9663391113281	20.483959197998	19.7654819488525	15.6831340789795	15.6713647842407	15.886137008667	6	6	6	29.4	29.4	29.4	21.086	0	47.356	76223000	32	4.36421	0	4.32505	13.3043	3.66957	0.00123077	5.11129	10.2433	X6RJP6;P37802;P37802-2	X6RJP6;P37802;P37802-2
ATP6V1A	V-type proton ATPase catalytic subunit A	15.5713500976563	15.5056896209717	14.6761283874512	18.7976150512695	19.3565864562988	19.0642318725586	14.9371814727783	13.9962511062622	14.6388397216797	3	3	3	5.7	5.7	5.7	64.735	0	26.955	30533000	17	3.84096	0	4.54872	10.8011	3.49696	0.000813559	3.82176	8.88309	P38606-2;P38606;C9JA17;C9JVW8	P38606-2;P38606
RPS19	40S ribosomal protein S19	15.1936416625977	15.2810182571411	15.433967590332	17.2648258209229	17.1643810272217	17.369535446167	14.3864440917969	14.7451038360596	14.5302248001099	2	2	2	13.1	13.1	13.1	16.06	0	13.785	9850800	3	4.64605	0	2.71232	12.3362	4.54745	0.00121519	1.96337	10.2327	P39019;M0R2L9;A0A075B6E2;M0QXK4;M0QYF7;M0R140	P39019;M0R2L9;A0A075B6E2;M0QXK4;M0QYF7;M0R140
CCT6A	T-complex protein 1 subunit zeta	15.3474655151367	14.7797756195068	15.1248950958252	18.5216636657715	19.4395923614502	19.018009185791	14.023627281189	15.6500244140625	15.3634738922119	9	9	6	21.4	21.4	16.3	53.288	0	99.903	33340000	19	2.6636	0	3.98071	5.96706	3.62911	0.000979592	3.90904	9.4769	P40227-2;P40227;J3KRI6	P40227-2;P40227
GARS	Glycine--tRNA ligase	15.2256641387939	15.4489841461182	15.3508453369141	20.472017288208	20.4953460693359	20.5576515197754	15.0267000198364	14.6042251586914	15.7148475646973	5	5	5	6	6	6	83.165	0	39.615	94241000	16	4.1139	0	5.39308	12.6998	6.70734	0	5.16651	30.4817	P41250	P41250
LRPPRC	Leucine-rich PPR motif-containing protein, mitochondrial	15.4136085510254	15.0203628540039	15.1975479125977	19.1254692077637	19.7461891174316	19.4296646118164	14.9699296951294	14.9275941848755	15.7409763336182	5	5	5	4	4	4	157.9	0	77.236	39637000	21	3.72272	0	4.22094	10.065	4.42451	0	4.22327	13.5262	P42704;C9JCA9;B8ZZ38;A0A0C4DG06;A0A0C4DG51;Q9NP80-3;Q9NP80-2;Q9NP80	P42704
MAP2K3	Dual specificity mitogen-activated protein kinase kinase 3	15.0214567184448	15.4636993408203	15.5111141204834	19.0925693511963	19.8575325012207	20.1148376464844	14.8727703094482	16.0554218292236	15.2356948852539	7	7	7	24.2	24.2	24.2	39.318	0	129.77	104180000	57	3.11773	0	4.30035	7.60586	3.64832	0.00112941	4.35622	9.80427	P46734;P46734-3;P46734-2;J3QR49;E9PRZ0;X6RB39;J3QL77;K7ELM6;E9PMA8;K7EIW3;J3KRV4;P52564-2;P52564	P46734;P46734-3;P46734-2;J3QR49
AARS	Alanine--tRNA ligase, cytoplasmic	15.4697866439819	15.7467842102051	15.8549423217773	19.7958641052246	19.5933265686035	20.0606346130371	14.4655361175537	15.4057550430298	14.4054822921753	9	9	9	9.5	9.5	9.5	106.81	0	93.918	52159000	35	3.87023	0	5.05768	11.2143	4.69383	0	4.1261	14.8759	P49588;P49588-2;H3BPK7	P49588;P49588-2
PSMD7	26S proteasome non-ATPase regulatory subunit 7	15.0959329605103	15.4882984161377	15.6388778686523	20.2885208129883	20.5938358306885	20.338451385498	15.2323026657104	14.8467617034912	15.8330030441284	3	3	3	8.3	8.3	8.3	37.025	0	32.11	84398000	10	4.14243	0	5.10291	12.6897	4.93016	0	4.99923	17.3928	P51665;H3BNT7;H3BTM8;H3BQV2	P51665;H3BNT7;H3BTM8
RARS	Arginine--tRNA ligase, cytoplasmic	16.0563144683838	15.6209239959717	14.4692573547363	20.3734455108643	19.7890396118164	20.0531024932861	15.5465335845947	17.853816986084	15.7718381881714	9	9	9	17.6	17.6	17.6	75.378	0	112.54	93293000	56	2.08973	0.000335664	3.68113	4.31241	3.13379	0.000671329	4.6897	7.78129	P54136;P54136-2;E5RJM9;E5RH09;E5RI24	P54136;P54136-2
YARS	Tyrosine--tRNA ligase, cytoplasmic;Tyrosine--tRNA ligase, cytoplasmic, N-terminally processed;Tyrosine--tRNA ligase	15.4646530151367	14.2680406570435	14.6559982299805	19.3875293731689	19.7006244659424	19.3762149810791	14.8898735046387	15.4352207183838	15.0308532714844	8	8	8	13.8	13.8	13.8	59.143	0	52.149	40796000	31	4.6295	0	4.36947	14.8136	3.66073	0.00118519	4.69189	10.022	P54577;A0A0C4DGZ5	P54577;A0A0C4DGZ5
MARS	Methionine--tRNA ligase, cytoplasmic	15.1459789276123	14.9889287948608	15.7545032501221	18.7121162414551	17.95192527771	18.0272598266602	14.9437637329102	15.3880138397217	15.1436052322388	3	3	3	3.6	3.6	3.6	101.11	0	31.727	31712000	13	3.4443	0	3.07197	8.21772	3.02273	0.00115909	2.93396	6.72731	P56192;H0YHV5;P56192-2;H0YI94;H0YIP0	P56192;H0YHV5;P56192-2
MTPN	Myotrophin	14.6375770568848	15.1340827941895	15.7423229217529	20.4471054077148	19.6941833496094	19.7246341705322	14.5523233413696	14.4417057037354	14.6274671554565	2	2	2	22	22	22	12.895	0	323.31	67440000	32	4.5575	0	5.41481	15.3873	3.53908	0.001	4.78398	9.50652	P58546;C9JL85	P58546;C9JL85
EIF3E	Eukaryotic translation initiation factor 3 subunit E	16.1416473388672	15.6171207427979	15.3952751159668	18.5296535491943	18.2304859161377	19.0879325866699	16.1486740112305	15.1993598937988	15.5462656021118	4	4	4	7.9	7.9	7.9	52.22	0	27.022	25484000	11	2.87305	0	2.98459	6.29359	3.00872	0.00113333	2.89801	6.66494	P60228;E5RIT4;H0YBR5;E5RIP5;E5RJ25;E5RII3;E5RHS5;E5RGA2	P60228;E5RIT4;H0YBR5
DSTN	Destrin	15.2750797271729	14.7246131896973	15.2717533111572	21.6315155029297	22.3091926574707	21.7261047363281	14.8666019439697	15.2247142791748	15.9709587097168	9	8	8	40.6	36.4	36.4	18.506	0	309.21	216320000	50	4.13661	0	6.53485	13.3849	4.76814	0	6.79846	17.8936	P60981;F6RFD5;P60981-2	P60981;F6RFD5;P60981-2
UBE2M	NEDD8-conjugating enzyme Ubc12	15.884147644043	15.2395524978638	14.7088956832886	18.5436820983887	18.3335132598877	18.3373374938965	15.3126935958862	16.2572860717773	14.864839553833	4	4	4	25.1	25.1	25.1	20.9	0	55.693	22416000	18	2.66635	0	2.92657	5.66909	3.07693	0.000585366	3.12731	6.99909	P61081;M0QX69;M0QYI6	P61081
ACTR3	Actin-related protein 3	15.5031423568726	15.6008110046387	15.0967197418213	19.029203414917	18.7936668395996	18.8308486938477	14.5974216461182	16.6060676574707	15.2469577789307	4	4	4	10.5	10.5	10.5	47.371	0	49.723	30859000	25	2.33065	0.000385542	3.40109	4.88465	4.46743	0	3.48435	12.8675	P61158;B4DXW1;F8WEW2;F8WE84;Q9P1U1-2;Q9P1U1	P61158;B4DXW1
ACTR2	Actin-related protein 2	15.6312294006348	15.6842517852783	15.4618511199951	18.8017864227295	18.3071784973145	18.5676231384277	14.6814031600952	15.7082023620605	15.9994316101074	4	4	4	10.9	10.9	10.9	44.76	0	53.596	27836000	23	2.72602	0	3.09585	5.90246	4.32641	0	2.96642	11.5063	P61160;F5H6T1;P61160-2	P61160;F5H6T1;P61160-2
HNRNPK	Heterogeneous nuclear ribonucleoprotein K	15.3089475631714	15.3710021972656	15.0947351455688	20.330738067627	20.4911842346191	20.4974479675293	15.3877201080322	15.302433013916	15.3920001983643	9	9	9	26.4	26.4	26.4	48.562	0	148.06	166140000	81	6.87966	0	5.07907	31.3786	6.08253	0	5.18156	25.9209	P61978-3;P61978;P61978-2;Q5T6W2;S4R359;S4R457	P61978-3;P61978;P61978-2;Q5T6W2
RPL7A	60S ribosomal protein L7a	16.0290546417236	15.6750907897949	14.628246307373	19.2788867950439	19.8377075195313	19.3736991882324	15.4276847839355	15.227165222168	15.6045837402344	3	3	3	15.7	15.7	15.7	21.545	0	39.491	44285000	18	4.43024	0	4.07695	13.4024	3.05784	0.000623377	4.05263	7.30722	Q5T8U3;P62424;Q5T8U2	Q5T8U3;P62424
CNBP	Cellular nucleic acid-binding protein	16.0344333648682	15.0319328308105	15.7357492446899	19.6573371887207	19.4379425048828	18.8650321960449	14.7945499420166	15.1815366744995	15.6444034576416	3	3	3	15.6	15.6	15.6	17.692	0	114.62	34598000	7	3.56832	0	4.11327	9.3318	3.21602	0.000657534	3.7194	7.75527	P62633-7;P62633-3;P62633-2;P62633-8;P62633-5;P62633;P62633-4;P62633-6	P62633-7;P62633-3;P62633-2;P62633-8;P62633-5;P62633;P62633-4;P62633-6
RPS4X	40S ribosomal protein S4, X isoform	15.201509475708	15.9237632751465	15.5833873748779	21.0347385406494	20.4051971435547	21.8982315063477	15.2663192749023	16.1081352233887	15.0091743469238	10	10	10	28.1	28.1	28.1	29.597	0	67.752	155860000	36	3.31025	0	5.65151	8.7571	3.49184	0.00102128	5.54317	9.5503	P62701;Q8TD47;C9JEH7;P22090	P62701
RPS28	40S ribosomal protein S28	14.5595378875732	14.9837665557861	15.4208545684814	18.6719093322754	17.701286315918	17.9935646057129	15.9505844116211	15.1174430847168	14.4216375350952	3	3	3	46.4	46.4	46.4	7.8409	0	39.215	57572000	36	2.30517	0.000369231	2.95903	4.71756	2.92819	0.0011027	3.1342	6.52822	P62857	P62857
RPL11	60S ribosomal protein L11	15.6643133163452	14.9443969726563	15.4268474578857	22.2164001464844	22.5506401062012	21.4161262512207	15.304651260376	15.4825210571289	14.3842325210571	5	5	5	28.1	28.1	28.1	20.252	0	267.66	255040000	39	3.89646	0	7.00392	12.1034	4.1422	0	6.71587	13.4943	P62913;P62913-2;Q5VVC8;Q5VVC9	P62913;P62913-2;Q5VVC8
RPL38	60S ribosomal protein L38	15.6972160339355	15.2996997833252	14.2791366577148	20.2110557556152	18.9163665771484	19.6662292480469	15.6804037094116	15.2383785247803	15.7091960906982	2	2	2	24.3	24.3	24.3	8.2178	0	13.891	69098000	41	3.25221	0	4.05522	8.02929	2.873	0.00117241	4.50587	6.77583	P63173;J3KSP2;J3KT73;J3QL01	P63173;J3KSP2;J3KT73;J3QL01
UBE2L3	Ubiquitin-conjugating enzyme E2 L3	15.1565093994141	15.1410026550293	15.3042478561401	19.9204139709473	21.0163192749023	19.9303073883057	17.2636947631836	15.5015239715576	15.0594787597656	3	3	3	20.5	20.5	20.5	14.121	0	21.104	77127000	14	2.32444	0.000395062	4.34745	5.02475	3.80273	0	5.08843	10.8874	P68036-2;P68036;P68036-3;A0A1B0GUS4	P68036-2;P68036;P68036-3;A0A1B0GUS4
EEF1A1;EEF1A1P5	Elongation factor 1-alpha 1;Putative elongation factor 1-alpha-like 3;Elongation factor 1-alpha	25.7821998596191	25.4197044372559	25.8042182922363	27.5402183532715	27.4391136169434	27.6703910827637	26.0558261871338	25.9293766021729	25.1773929595947	20	20	11	59.1	59.1	35.5	50.14	0	323.31	15763000000	853	2.5343	0.000376471	1.82904	4.78519	3.73278	0.000676056	1.8812	7.78968	P68104;Q5VTE0;A0A087WVQ9;P68104-2;A0A087WV01;Q5JR01;A6PW80	P68104;Q5VTE0;A0A087WVQ9;P68104-2;A0A087WV01
GSTO1	Glutathione S-transferase omega-1	16.064474105835	16.4021148681641	15.282600402832	24.220027923584	25.4213829040527	25.201774597168	16.358907699585	15.374267578125	15.9262399673462	8	8	8	30.3	30.3	30.3	27.566	0	318.51	2364700000	245	4.38294	0	9.06126	15.996	4.27051	0	9.03133	15.1452	P78417;Q5TA02;P78417-3;P78417-2;Q5TA01	P78417;Q5TA02;P78417-3;P78417-2;Q5TA01
SORD	Sorbitol dehydrogenase	15.5290107727051	14.8649635314941	15.1116600036621	22.5049247741699	21.8240127563477	22.0712814331055	15.0228099822998	16.0749435424805	15.5787906646729	6	6	6	17.9	17.9	17.9	38.324	0	84.069	291260000	57	4.26128	0	6.57456	14.1923	4.82334	0	6.96486	18.4367	Q00796;H0YLA4;H0YKB3;Q00796-2	Q00796;H0YLA4
HMGCS1	Hydroxymethylglutaryl-CoA synthase, cytoplasmic	15.6036262512207	14.6785173416138	15.4453449249268	19.1270942687988	19.6758689880371	19.2517623901367	15.0618305206299	14.9151668548584	15.621994972229	3	3	3	6.7	6.7	6.7	57.293	0	38.265	36213000	13	3.96905	0	4.15191	11.1618	3.61894	0.00101053	4.10908	9.54616	Q01581	Q01581
ALDH6A1	Methylmalonate-semialdehyde dehydrogenase [acylating], mitochondrial	14.4371490478516	14.9845943450928	14.5393152236938	18.0908966064453	19.3707675933838	18.8343658447266	15.2732810974121	15.6403770446777	15.1611099243164	6	6	6	14.8	14.8	14.8	56.227	0	44.508	25956000	21	2.98911	0	3.40709	6.83741	3.2659	0.000727273	4.11166	8.10403	Q02252-2;Q02252;G3V4Z4	Q02252-2;Q02252;G3V4Z4
FKBP4	Peptidyl-prolyl cis-trans isomerase FKBP4;Peptidyl-prolyl cis-trans isomerase FKBP4, N-terminally processed	15.2835483551025	15.8977432250977	15.0362319946289	21.097713470459	20.589864730835	20.5731201171875	15.3604412078857	14.783353805542	14.4106311798096	9	9	9	23.5	23.5	23.5	51.804	0	323.31	109000000	55	4.26425	0	5.90209	13.8699	4.18663	0	5.34772	13.0886	Q02790;H0YFG2;F5H120	Q02790
SCRN1	Secernin-1	15.1765623092651	15.0630149841309	15.2260990142822	18.5766334533691	19.0511436462402	18.1860961914063	15.2755260467529	15.7586336135864	15.261661529541	3	3	3	9.4	9.4	9.4	46.382	0	27.196	21541000	8	3.35156	0	3.17268	7.95653	3.76416	0.00109091	3.4494	9.72414	Q12765;Q12765-3;Q12765-2;B8ZZP4;C9J7U9;C9K052	Q12765;Q12765-3;Q12765-2
TWF1	Twinfilin-1	14.9912805557251	15.1162538528442	15.316858291626	18.7684001922607	19.6100006103516	19.6713104248047	14.3471279144287	15.0568017959595	15.3159523010254	2	2	2	7.4	7.4	7.4	40.282	0	323.31	40787000	21	3.38274	0	4.44328	8.6997	3.78872	0.00124675	4.20844	10.357	Q12792;F8VRG3;F8VS81;Q12792-4;Q12792-3	Q12792;F8VRG3;F8VS81;Q12792-4;Q12792-3
PSMD2	26S proteasome non-ATPase regulatory subunit 2	15.1205101013184	15.4984312057495	15.6665115356445	18.9715118408203	18.4490547180176	19.016996383667	15.7120780944824	16.2786693572998	14.9354400634766	4	4	4	7.2	7.2	7.2	100.2	0	45.097	30988000	12	2.74446	0	3.17046	5.98357	3.80882	0.00114286	3.38404	9.8532	Q13200;Q13200-2;Q13200-3;F8WBS8;C9JPC0	Q13200;Q13200-2;Q13200-3
TRIM28	Transcription intermediary factor 1-beta	16.2865142822266	16.0302543640137	15.5651550292969	19.674991607666	19.7455310821533	19.2089080810547	15.0167255401611	15.2378606796265	15.1804485321045	6	6	6	18.2	18.2	18.2	79.473	0	202.46	67116000	33	4.76986	0	4.39813	15.6562	3.7292	0.00107865	3.5825	9.68158	Q13263-2;Q13263;M0R0K9	Q13263-2;Q13263;M0R0K9
TSTA3	GDP-L-fucose synthase	15.1618194580078	15.9516611099243	15.4347295761108	22.5382537841797	22.2294616699219	22.2511940002441	14.998556137085	14.3372268676758	15.3706436157227	5	5	5	17.4	17.4	17.4	35.892	0	72.482	318680000	51	4.70229	0	7.43749	17.7865	4.9557	0	6.82357	19.3809	Q13630;E9PP14;A0A0J9YX13;E9PKL9;E9PLH9;E9PP60;H0YCP7	Q13630;E9PP14;A0A0J9YX13;E9PKL9;E9PLH9
DDX39B	Spliceosome RNA helicase DDX39B	15.0657844543457	15.0215721130371	15.6463603973389	19.5139446258545	20.366870880127	20.4263210296631	17.2730445861816	15.1802253723145	14.6439247131348	4	4	2	12.6	12.6	7.5	48.991	0	68.812	65374000	11	2.17197	0.000358209	4.40331	4.61319	3.77288	0.00135211	4.85781	10.632	Q13838;Q13838-2;A0A0G2JHN7;F6U6E2;F6S2B7;F6R6M7;F6S4E6;A0A0A0MT12;F6TRA5;F6WLT2;Q5STU3	Q13838;Q13838-2;A0A0G2JHN7;F6U6E2;F6S2B7;F6R6M7;F6S4E6;A0A0A0MT12;F6TRA5;F6WLT2;Q5STU3
COTL1	Coactosin-like protein	15.0928974151611	15.6323108673096	15.513313293457	20.2294769287109	20.6316833496094	19.902172088623	15.6669158935547	14.9433259963989	15.2880735397339	3	3	3	17.6	17.6	17.6	15.945	0	25.933	69614000	14	4.12172	0	4.95501	12.4832	4.26468	0	4.8416	13.1933	Q14019;H3BT58	Q14019;H3BT58
COX17	Cytochrome c oxidase copper chaperone	14.4866371154785	15.7852039337158	14.8682422637939	19.6441535949707	20.3352813720703	19.8215866088867	15.5129480361938	15.5120830535889	17.0293216705322	2	2	2	36.5	36.5	36.5	6.9151	0	215.58	84325000	39	2.69729	0	3.91556	6.05726	3.43685	0.000880734	4.88698	9.0916	Q14061;H7C4E5;C9J8T6	Q14061;H7C4E5;C9J8T6
IL18	Interleukin-18	15.3223056793213	16.3553733825684	15.39231300354	19.0666828155518	19.5200901031494	18.757043838501	14.8309669494629	14.6261234283447	15.8481426239014	3	3	3	18	18	18	21.896	0	25.829	31678000	15	3.10339	0	4.01286	7.45846	2.9896	0.000564706	3.42461	6.84607	Q14116-2;Q14116	Q14116-2;Q14116
CTTN	Src substrate cortactin	15.5796880722046	14.6100273132324	15.6483774185181	21.5849800109863	19.7330284118652	21.5601387023926	15.4843196868896	15.4182624816895	15.2316989898682	10	10	10	21.4	21.4	21.4	57.466	0	194.31	145250000	46	3.07988	0	5.58129	7.77483	2.90425	0.0006	5.68002	7.10997	Q14247-3;Q14247;Q14247-2;H0YEV2;H0YCD9	Q14247-3;Q14247;Q14247-2
MCM6	DNA replication licensing factor MCM6	14.935133934021	15.481653213501	16.0276832580566	19.6890964508057	18.7646751403809	19.3334465026855	14.6665000915527	15.3026437759399	14.4521217346191	7	7	7	10.2	10.2	10.2	92.888	0	44.206	36088000	18	3.55933	0	4.45532	9.45773	3.0955	0.000627451	3.78092	7.34637	Q14566	Q14566
LASP1	LIM and SH3 domain protein 1	14.1624183654785	15.6712551116943	14.9343776702881	20.1650428771973	19.6166954040527	20.1220932006836	15.8533325195313	15.2089576721191	16.2003288269043	6	6	6	26.1	26.1	26.1	29.717	0	47.552	60045000	20	3.61502	0	4.21374	9.58451	3.37029	0.0008	5.04526	8.85385	Q14847;Q14847-2;C9J9W2;Q14847-3;F6S2S5;K7ESD6	Q14847;Q14847-2;C9J9W2;Q14847-3
PDIA6	Protein disulfide-isomerase A6	14.6493053436279	15.6712160110474	15.1495733261108	21.6289939880371	21.88037109375	21.2868843078613	15.1013526916504	15.3322696685791	15.6428699493408	6	6	6	18.1	18.1	18.1	47.837	0	224.04	197050000	55	4.93868	0	6.23992	18.75	4.3325	0	6.44205	14.5915	Q15084-3;Q15084;Q15084-4;Q15084-5;Q15084-2	Q15084-3;Q15084;Q15084-4;Q15084-5;Q15084-2
PAFAH1B3	Platelet-activating factor acetylhydrolase IB subunit gamma	15.0961265563965	15.4615821838379	15.3367710113525	18.227180480957	18.8367614746094	18.6834564208984	15.3798141479492	15.6394786834717	14.8293704986572	4	4	4	23.4	23.4	23.4	25.734	0	139.65	25260000	19	3.40557	0	3.29958	8.22998	3.99284	0.0012973	3.28431	10.5207	Q15102;M0R389;M0R1K3;M0QXS6;M0R323;M0QZT2	Q15102;M0R389;M0R1K3
PCBP1	Poly(rC)-binding protein 1	16.0763282775879	14.8806419372559	13.8342361450195	23.6066207885742	23.1444664001465	23.9318752288818	14.8982429504395	14.3394985198975	17.1262016296387	10	10	6	37.4	37.4	24.2	37.497	0	323.31	913260000	216	3.11008	0	8.10634	8.26064	3.63675	0	8.63059	10.9689	Q15365;H3BSP4;C9K0A2;F8WC71;C9IZV9;C9J7A9;C9JSA6;C9J5V4;C9JTY5;C9JZY3;C9J0A4;P57723-2;P57723	Q15365
PCBP2;PCBP3	Poly(rC)-binding protein 2;Poly(rC)-binding protein 3	17.0978698730469	15.8571920394897	14.7078056335449	21.7290420532227	21.1953163146973	21.5447883605957	16.6370391845703	15.67844581604	16.9211978912354	8	4	4	27.4	14.4	14.4	38.15	0	53.153	192330000	59	3.62349	0	5.07749	10.0103	2.86083	0.000578313	5.60209	6.93633	Q15366-6;Q15366-3;Q15366;Q15366-2;H3BRU6;F8VZX2;Q15366-7;Q15366-8;Q15366-4;Q15366-5;F8W0G4;J3QT27;E9PFP8;P57721-2;P57721-3;P57721-5;P57721-4;P57721;F8VXH9;F8W1G6;H3BSS4;F8VTZ0;F8VRH0;H3BND9	Q15366-6;Q15366-3;Q15366;Q15366-2;H3BRU6;F8VZX2;Q15366-7;Q15366-8;Q15366-4;Q15366-5;F8W0G4;J3QT27;E9PFP8;P57721-2;P57721-3;P57721-5;P57721-4;P57721;F8VXH9;F8W1G6
CNN3	Calponin-3;Calponin	14.6148090362549	15.0385723114014	15.7882871627808	20.0759620666504	19.0759696960449	20.0398216247559	14.8567676544189	14.8490142822266	15.6373062133789	5	4	4	19.8	15.9	15.9	31.38	0	68.697	66295000	29	3.41338	0	4.61622	8.89342	3.19282	0.00070073	4.58336	7.98101	Q15417-3;Q15417;Q15417-2;E9PDU6;K7ESJ2;K7ENC5;K7ERK4;B7Z7E1;P51911-2;P51911	Q15417-3;Q15417;Q15417-2;E9PDU6
CDC37	Hsp90 co-chaperone Cdc37;Hsp90 co-chaperone Cdc37, N-terminally processed	15.9143419265747	15.2757768630981	15.3499536514282	21.8746242523193	21.5560455322266	21.4588661193848	14.2466297149658	15.6371669769287	15.2490186691284	9	9	9	23.3	23.3	23.3	44.468	0	247.01	195180000	39	3.96319	0	6.58557	12.3586	4.86932	0	6.11649	18.1212	Q16543;K7EQA9;K7EKQ2;K7EL68;K7EIU0	Q16543;K7EQA9;K7EKQ2
FSCN1	Fascin	16.3124866485596	15.350715637207	14.6942834854126	21.1770477294922	21.3760414123535	20.5851097106934	15.4572105407715	15.3211765289307	14.3748912811279	6	6	6	13.2	13.2	13.2	54.529	0	122.96	130610000	54	3.87431	0	5.99497	11.6394	3.35217	0.000842105	5.59357	8.92798	Q16658	Q16658
LRRFIP1	Leucine-rich repeat flightless-interacting protein 1	15.3225879669189	14.9656658172607	15.2874603271484	20.3117237091064	19.8933563232422	20.1883277893066	15.2996940612793	14.5570707321167	15.2188014984131	8	8	8	13	13	13	82.688	0	173.06	64692000	35	4.36273	0	5.10595	13.9524	5.09619	0	4.93923	18.4139	Q32MZ4-3;Q32MZ4-2;Q32MZ4;C9JTC6;C9JSU1;Q9Y608-2;Q9Y608-4;Q9Y608-5;Q32MZ4-4;Q9Y608	Q32MZ4-3;Q32MZ4-2;Q32MZ4
SH3BGRL3	SH3 domain-binding glutamic acid-rich-like protein 3	14.8278894424438	15.5148591995239	15.0646591186523	18.9721145629883	19.3106231689453	18.984691619873	15.5838069915771	15.212423324585	14.9906415939331	1	1	1	11.4	11.4	11.4	9.3804	0	20.444	30801000	7	4.31051	0	3.82685	12.5277	4.17303	0	3.95334	11.9823	Q5T123;Q9H299	Q5T123;Q9H299
HSDL2	Hydroxysteroid dehydrogenase-like protein 2	15.265495300293	15.4616088867188	15.0998001098633	19.0455665588379	20.0794563293457	19.9784336090088	14.8911113739014	15.2367963790894	14.0445537567139	4	4	4	11.3	11.3	11.3	37.32	0	39.948	49079000	15	3.29916	0	4.977	8.53034	3.67034	0.00117073	4.42552	9.93825	Q6YN16-2;Q6YN16	Q6YN16-2;Q6YN16
SND1	Staphylococcal nuclease domain-containing protein 1	15.2735157012939	14.9674968719482	16.0526847839355	19.2400646209717	18.4529800415039	18.8559417724609	15.8806438446045	15.5320539474487	15.031270980835	7	7	7	8.9	8.9	8.9	102	0	57.821	27583000	22	3.25815	0	3.36834	7.73872	3.00866	0.000571429	3.41843	6.90654	Q7KZF4;H7C597	Q7KZF4
DPP9	Dipeptidyl peptidase 9	14.9006290435791	15.0618801116943	15.371654510498	20.8320083618164	21.0457248687744	20.4658203125	15.8760738372803	15.3317832946777	14.8679103851318	6	6	6	6.9	6.9	6.9	95.012	0	103.33	106550000	26	4.05941	0	5.4226	12.4095	4.88207	0	5.6698	17.7978	Q86TI2-4;Q86TI2;Q86TI2-2;M0R2A8;M0R3C4;M0R2G6;M0QXA6;M0R145;M0QXG6;M0R0I1;M0R1L4;H0YKA2;J3KPT0;Q9H4E7;Q6V1X1-6;Q6V1X1-4;Q6V1X1-2;Q6V1X1-5;Q6V1X1-3;Q6V1X1;Q02779	Q86TI2-4;Q86TI2;Q86TI2-2;M0R2A8
C1orf174	UPF0688 protein C1orf174	15.5012912750244	15.1987628936768	14.9436016082764	18.9665031433105	17.6817359924316	18.8375072479248	15.134313583374	14.1295318603516	14.6804351806641	3	3	3	16.5	16.5	16.5	25.977	0	78.726	23498000	13	2.80988	0	3.84716	6.39881	2.76559	0.000990291	3.2807	6.08539	Q8IYL3	Q8IYL3
C12orf29	Uncharacterized protein C12orf29	15.2673063278198	16.5295925140381	15.7903003692627	19.9573059082031	19.2569274902344	20.121187210083	15.4320430755615	14.8093929290771	14.7506103515625	4	4	4	14.6	14.6	14.6	34.723	0	105.98	71986000	23	3.81268	0	4.78112	10.7884	3.01025	0.000596273	3.91607	7.0941	Q8N999-3;Q8N999	Q8N999-3;Q8N999
TXNDC5	Thioredoxin domain-containing protein 5	14.9988899230957	15.7768716812134	15.4708137512207	23.0415382385254	23.282527923584	23.0014953613281	14.710729598999	15.930811882019	15.2705144882202	10	10	10	20.8	20.8	20.8	47.628	0	195.37	661870000	149	4.55611	0	7.8045	16.8431	5.2288	0	7.693	22.4479	Q8NBS9;Q8NBS9-2	Q8NBS9;Q8NBS9-2
SERBP1	Plasminogen activator inhibitor 1 RNA-binding protein	14.4750728607178	15.0161094665527	15.6103916168213	21.1215763092041	19.197566986084	19.5839385986328	14.6318969726563	15.6678657531738	15.3265285491943	5	5	5	18.1	18.1	18.1	42.426	0	323.31	69343000	21	2.70258	0	4.75893	6.24556	2.73481	0.00105699	4.93384	6.38355	Q8NC51-4;Q8NC51-3;Q8NC51-2;Q8NC51	Q8NC51-4;Q8NC51-3;Q8NC51-2;Q8NC51
HSPH1	Heat shock protein 105 kDa	16.1083450317383	15.6734075546265	15.3788375854492	19.9579582214355	20.3588905334473	20.2309188842773	15.7291927337646	16.2650718688965	16.992374420166	14	12	10	18.9	16.5	13.9	92.115	0	178.17	106410000	53	3.25335	0	3.85371	7.9513	4.28877	0	4.46239	13.0235	Q92598-2;Q92598-3;Q92598;A0A0A0MSM0;Q92598-4;Q5TBM3;R4GN69	Q92598-2;Q92598-3;Q92598;A0A0A0MSM0;Q92598-4
EFHD2	EF-hand domain-containing protein D2	15.8931999206543	15.5269641876221	15.3619956970215	18.3089332580566	18.0641994476318	18.1487045288086	15.0152568817139	14.8883810043335	15.6504440307617	4	4	4	18.8	18.8	18.8	26.697	0	25.933	16735000	9	3.57682	0	2.98925	8.62899	3.93295	0.000969697	2.57989	9.46404	Q96C19;H0Y4Y4	Q96C19;H0Y4Y4
S100A16	Protein S100-A16	14.4761543273926	15.345064163208	14.7112846374512	19.0268058776855	18.8125419616699	18.296817779541	14.4922103881836	15.872127532959	15.0676021575928	1	1	1	10.7	10.7	10.7	11.801	0	54.293	23894000	6	2.84503	0	3.56808	6.42838	3.47773	0.000793388	3.86789	8.83023	Q96FQ6	Q96FQ6
PCYT2	Ethanolamine-phosphate cytidylyltransferase	14.4226636886597	15.3383102416992	16.0120811462402	22.4483680725098	21.9459991455078	22.1920013427734	14.9339561462402	15.9391832351685	16.2638511657715	13	13	13	33.4	33.4	33.4	43.835	0	323.31	322260000	72	3.96465	0	6.48313	12.3306	3.86524	0	6.93777	11.9024	Q99447;Q99447-3;Q99447-4;Q99447-2;I3L1R7;I3L3V9;I3L1L9;I3L2Q1;I3L1C4;I3L1F9;I3L102	Q99447;Q99447-3;Q99447-4;Q99447-2;I3L1R7;I3L3V9;I3L1L9
DNAJC7	DnaJ homolog subfamily C member 7	15.540548324585	15.7623586654663	15.7593193054199	18.887996673584	19.3278903961182	19.4017906188965	15.0748586654663	14.6239719390869	14.5389499664307	6	6	6	14.6	14.6	14.6	56.44	0	100.57	34982000	14	4.37229	0	4.45997	13.4733	4.42865	0	3.51848	12.7303	Q99615;Q99615-2;K7EJL5;K7EN19;K7EJV7;K7ER44;K7EPP7;K7ESP1;K7EIH8;K7ELJ8;K7ENB7;K7EJE9;K7EK03	Q99615;Q99615-2;K7EJL5;K7EN19;K7EJV7;K7ER44;K7EPP7;K7ESP1;K7EIH8
MCMBP	Mini-chromosome maintenance complex-binding protein	16.0108299255371	15.669605255127	15.8292875289917	17.6290264129639	18.0432662963867	18.0516662597656	14.8860168457031	15.9964122772217	15.6334495544434	4	4	4	9.5	9.5	9.5	72.748	0	30.106	13800000	14	2.60257	0	2.40269	5.27592	3.57628	0.000644295	2.07141	7.6489	Q9BTE3-2;Q9BTE3;Q9BTE3-3	Q9BTE3-2;Q9BTE3
ACAT2	Acetyl-CoA acetyltransferase, cytosolic	15.372034072876	15.207911491394	14.8761777877808	18.1097583770752	19.6999530792236	19.2418842315674	15.6889905929565	15.9180431365967	16.1956481933594	5	5	5	11.1	11.1	11.1	41.35	0	41.187	31803000	12	2.47121	0	3.08297	5.1834	2.83952	0.00109677	3.86516	6.50056	Q9BWD1;Q9BWD1-2;REV__H0Y3B8;REV__H3BLX7;REV__Q13635-4;REV__Q13635-3;REV__Q13635-2;REV__Q13635	Q9BWD1;Q9BWD1-2
RBM4;RBM4B	RNA-binding protein 4;RNA-binding protein 4B	14.7790355682373	14.4257564544678	14.8031854629517	18.8094596862793	17.5794486999512	18.483226776123	16.2507171630859	15.2339248657227	15.7117347717285	3	3	3	9.6	9.6	9.6	40.313	0	25.682	27860000	8	2.25486	0.00034657	2.55859	4.48288	3.13633	0.000635762	3.62139	7.42717	Q9BWF3;E9PB51;Q9BWF3-4;Q9BQ04;E9PLB0;E9PM61;D6R9K7;U3KQD5;J3QRR5;Q96PK6-5;Q9BWF3-3;Q9BWF3-2	Q9BWF3;E9PB51;Q9BWF3-4;Q9BQ04
XPO5	Exportin-5	14.8779706954956	14.5369749069214	15.6394081115723	18.8580837249756	17.9625358581543	18.1427268981934	15.4858140945435	15.1929206848145	15.2740526199341	6	6	6	5.1	5.1	5.1	136.31	0	49.494	19559000	15	3.32638	0	3.00352	7.75952	2.82879	0.00104082	3.303	6.28643	Q9HAV4;H0Y3Q8;E2QRM3	Q9HAV4
CHMP1A	Charged multivesicular body protein 1a	15.2394409179688	15.9532127380371	15.0520057678223	19.6704921722412	20.7502174377441	20.6463165283203	15.5763130187988	14.9270915985107	15.7032032012939	6	6	6	25	25	25	21.703	0	53.505	79769000	25	3.53074	0	4.95347	9.53371	3.44565	0.000888889	4.94079	9.14874	Q9HD42;F8VUA2;F8VVT7;F5H875;Q9HD42-2	Q9HD42;F8VUA2;F8VVT7;F5H875
EXOSC4	Exosome complex component RRP41	15.4828929901123	14.9997673034668	14.7142305374146	19.3332786560059	18.9779319763184	19.9679946899414	14.9754772186279	14.0903778076172	16.0350437164307	3	3	3	12.2	12.2	12.2	26.383	0	80.417	43120000	14	2.64676	0	4.39277	5.99834	3.54492	0.000932039	4.36077	9.35189	Q9NPD3;E9PPI9;E9PI41	Q9NPD3
TIGAR	Fructose-2,6-bisphosphatase TIGAR	14.8657569885254	15.5544147491455	15.8110523223877	22.5256595611572	20.9011421203613	22.0684852600098	15.8424777984619	15.7057399749756	15.5427093505859	6	6	6	26.3	26.3	26.3	30.062	0	323.31	364290000	130	3.62578	0	6.13479	10.374	3.48136	0.00110345	6.42135	9.72958	Q9NQ88;A0A0U1RQD1	Q9NQ88;A0A0U1RQD1
NLE1	Notchless protein homolog 1	15.0490646362305	14.9914798736572	15.4811553955078	18.0405044555664	19.3018817901611	18.9529418945313	15.1760673522949	15.7438774108887	15.0094261169434	4	4	4	12.2	12.2	12.2	53.32	0	31.414	29129000	12	2.85942	0	3.45532	6.43637	3.04256	0.000592593	3.59121	7.08947	Q9NVX2;A0A0A0MRH0;K7EN33;Q9NVX2-2;K7ERN7	Q9NVX2;A0A0A0MRH0;K7EN33;Q9NVX2-2
RPS6KB2;RPS6KB1	Ribosomal protein S6 kinase beta-2;Ribosomal protein S6 kinase beta-1	15.1559619903564	15.2458028793335	14.3763103485107	17.780143737793	18.0521583557129	18.6331787109375	15.4659576416016	15.2959499359131	15.432544708252	2	2	2	4.4	4.4	4.4	53.455	0	24.597	17775000	7	3.3693	0	2.75701	7.72496	3.00676	0.000561404	3.22914	6.81955	Q9UBS0;E9PIP7;P23443-4;P23443-3;P23443-5;P23443-2;P23443	Q9UBS0;E9PIP7;P23443-4;P23443-3;P23443-5;P23443-2;P23443
UBA2	SUMO-activating enzyme subunit 2	15.2603425979614	15.1545286178589	15.8501358032227	18.9083404541016	18.1688613891602	17.9054756164551	15.6908760070801	15.3246221542358	15.2297639846802	4	4	4	7	7	7	71.223	0	27.852	20806000	14	3.03372	0	2.91247	6.75011	2.84748	0.00102	2.90589	6.18209	Q9UBT2;Q9UBT2-2;K7ESK7;U3KQ55;K7ES38;U3KQ93;K7EPL2	Q9UBT2;Q9UBT2-2;K7ESK7
CHORDC1	Cysteine and histidine-rich domain-containing protein 1	15.6190958023071	16.1717433929443	15.8868179321289	19.783447265625	20.4830760955811	19.9593887329102	15.0784721374512	14.6809749603271	15.6060152053833	4	4	4	12.1	12.1	12.1	35.286	0	93.837	70907000	27	3.88668	0	4.95348	11.2456	4.0338	0	4.18275	11.4963	Q9UHD1-2;Q9UHD1;E9PHZ2;E9PL00;E9PIZ4;E9PIF7;E9PSD5;E9PPQ5	Q9UHD1-2;Q9UHD1;E9PHZ2
PFDN2	Prefoldin subunit 2	14.8847160339355	14.3167705535889	15.2732276916504	18.5073680877686	18.5562019348145	18.0722904205322	15.0444202423096	14.9880084991455	15.3117733001709	3	3	3	24	24	24	16.648	0	68.059	26587000	22	4.23243	0	3.26389	11.5176	3.44053	0.000768	3.55372	8.51252	Q9UHV9	Q9UHV9
CORO1C	Coronin-1C;Coronin	15.371265411377	15.032320022583	15.2870874404907	20.7413482666016	20.6133003234863	20.0601558685303	15.3099193572998	14.6967029571533	15.4438800811768	9	9	9	15.2	15.2	15.2	53.248	0	194.67	87436000	29	4.1659	0	5.32143	12.9541	4.63939	0	5.24138	15.7621	Q9ULV4;Q9ULV4-2;Q9ULV4-3;B4E3S0;H0YHL7;F8VV53;F8W1H8;F8VUX3;F8VSA4;F8VRE9;F8VTT6;F8VVB7	Q9ULV4;Q9ULV4-2;Q9ULV4-3;B4E3S0;H0YHL7
SUGT1	Suppressor of G2 allele of SKP1 homolog	14.9770355224609	15.4431896209717	14.9677639007568	19.7921333312988	19.607027053833	20.0355758666992	14.8911838531494	15.5368022918701	16.0337295532227	6	6	6	18.9	18.9	18.9	37.804	0	47.453	52916000	19	3.5922	0	4.32434	9.54039	4.70409	0	4.68225	15.6032	Q9Y2Z0-2;Q9Y2Z0	Q9Y2Z0-2;Q9Y2Z0
NOSIP	Nitric oxide synthase-interacting protein	14.7223224639893	14.6233186721802	15.5605783462524	18.6447849273682	18.7429065704346	18.6337089538574	15.2214918136597	15.3650093078613	15.4226245880127	4	4	4	17.3	17.3	17.3	33.172	0	71.641	23823000	13	5.95782	0	3.33742	19.7317	3.61118	0.000914286	3.70506	9.27855	Q9Y314;M0R3B2;A0A075B6F9;M0R1K2;M0R1T7;M0QX85;A0A075B797	Q9Y314;M0R3B2;A0A075B6F9;M0R1K2
STRAP	Serine-threonine kinase receptor-associated protein	15.4180068969727	15.7821102142334	15.7397575378418	20.3537864685059	19.5960807800293	20.4894866943359	15.2941818237305	16.0223407745361	15.7621440887451	6	6	6	23.1	23.1	23.1	38.438	0	129.2	79857000	24	3.65707	0	4.45356	9.89225	3.93438	0	4.49983	11.2273	Q9Y3F4;Q9Y3F4-2;H0YH33	Q9Y3F4;Q9Y3F4-2;H0YH33
PSAT1	Phosphoserine aminotransferase	16.0454349517822	14.588436126709	15.6121501922607	20.0928802490234	19.8830757141113	19.5406341552734	15.8240041732788	15.3055486679077	14.7269668579102	3	3	3	9.6	9.6	9.6	35.188	0	53.744	96831000	59	3.66984	0	4.55336	9.99904	3.18105	0.000685714	4.42352	7.88553	Q9Y617-2;Q9Y617	Q9Y617-2;Q9Y617
CLIC4	Chloride intracellular channel protein 4	15.5647830963135	14.9776458740234	15.9947700500488	21.8616714477539	23.0099334716797	21.6392936706543	15.1237497329712	15.2258758544922	15.6033811569214	9	8	7	34.8	32.4	30	28.772	0	323.31	321470000	76	3.96844	0	6.85263	12.4809	3.67857	0	6.6579	10.7912	Q9Y696	Q9Y696
