# Supplementary material for: Chemoproteomic discovery of a human RNA ligase
Source: Nat Commun. 2023 Feb 15;14:842. doi: 10.1038/s41467-023-36451-x (PMC9931718; doi:10.1038/s41467-023-36451-x)
Supplement: Supplementary file 4 — Supplementary Data 2 [file 41467_2023_36451_MOESM4_ESM.xlsx]

## Sheet: Key
Column Heading	Description
Gene names	Name(s) of the gene(s) associated to the protein(s) contained within the group
Protein names	Name(s) of protein(s) contained within the group
Ap3A_A	Mean log2 transformed LFQ intensity in biological replicate A of chemical proteomics assay with Ap3A
Ap3A_B	Mean log2 transformed LFQ intensity in biological replicate B of chemical proteomics assay with Ap3A
Ap3A_C	Mean log2 transformed LFQ intensity in biological replicate C of chemical proteomics assay with Ap3A
C2-Ap3A_A	Mean log2 transformed LFQ intensity in biological replicate A of chemical proteomics assay with C2-eAp3A
C2-Ap3A_B	Mean log2 transformed LFQ intensity in biological replicate B of chemical proteomics assay with C2-eAp3A
C2-Ap3A_C	Mean log2 transformed LFQ intensity in biological replicate C of chemical proteomics assay with C2-eAp3A
negativ Beads_A	Mean log2 transformed LFQ intensity in biological replicate A of chemical proteomics assay with empty beads
negativ Beads_B	Mean log2 transformed LFQ intensity in biological replicate B of chemical proteomics assay with empty beads
negativ Beads_C	Mean log2 transformed LFQ intensity in biological replicate C of chemical proteomics assay with empty beads
Peptides	The total number of peptide sequences associated with the protein group
Razor + unique peptides	The total number of razor + unique peptides associated with the protein group
Unique peptides	The total number of unique peptides associated with the protein group
Sequence coverage [%]	Percentage of the sequence that is covered by the identified peptides of the best protein sequence contained in the group
Unique + razor sequence coverage [%]	Percentage of the sequence that is covered by the identified unique and razor peptides of the specific protein sequence
Unique sequence coverage [%]	Percentage of the sequence that is covered by the identified unique peptides of the specific protein sequence
Mol. weight [kDa]	Molecular weight of the identified protein in kDa
Q-value	Ratio of reverse to forward protein groups
Score	Protein score which is derived from peptide posterior error probabilities
Intensity	Summed up eXtracted Ion Current (XIC) of all isotopic clusters associated with the identified amino acid sequence
MS/MS count	Total number of MS/MS spectra associated with the identified peptide sequence
-Log Student's T-test p-value C2-Ap3A_negativ Beads	Output of Student's t-test comparing C2-eAp3A to emtpy beads control
Student's T-test q-value C2-Ap3A_negativ Beads
Student's T-test Difference C2-Ap3A_negativ Beads
Student's T-test Test statistic C2-Ap3A_negativ Beads
-Log Student's T-test p-value C2-Ap3A_Ap3A	Output of Student's t-test comparing C2-eAp3A to Ap3A
Student's T-test q-value C2-Ap3A_Ap3A
Student's T-test Difference C2-Ap3A_Ap3A
Student's T-test Test statistic C2-Ap3A_Ap3A
Protein IDs	Identifier(s) of protein(s) contained in the protein group
Majority protein IDs	These are the IDs of those proteins that have at least half of the peptides that the leading protein has

## Sheet: Sheet 1
Enriched proteins from HEK293T cell lysate, significant in both comparisons (C2-eAp3A vs. beads and vs. Ap3A) with a t-test difference > 1
Gene names	Protein names	Ap3A_A	Ap3A_B	Ap3A_C	C2-Ap3A_A	C2-Ap3A_B	C2-Ap3A_C	negativ Beads_A	negativ Beads_B	negativ Beads_C	Peptides	Razor + unique peptides	Unique peptides	Sequence coverage [%]	Unique + razor sequence coverage [%]	Unique sequence coverage [%]	Mol. weight [kDa]	Q-value	Score	Intensity	MS/MS count	-Log Student's T-test p-value C2-Ap3A_negativ Beads	Student's T-test q-value C2-Ap3A_negativ Beads	Student's T-test Difference C2-Ap3A_negativ Beads	Student's T-test Test statistic C2-Ap3A_negativ Beads	-Log Student's T-test p-value C2-Ap3A_Ap3A	Student's T-test q-value C2-Ap3A_Ap3A	Student's T-test Difference C2-Ap3A_Ap3A	Student's T-test Test statistic C2-Ap3A_Ap3A	Protein IDs	Majority protein IDs
hCG_2014768;TMA7	Translation machinery-associated protein 7	15.8435316085815	15.774432182312	16.2684516906738	17.8803253173828	18.2478370666504	17.6910285949707	15.1593685150146	15.4770402908325	16.1512413024902	1	1	1	14.1	14.1	14.1	7.0913	0.0083975	1.9887	19875000	1	2.65827	0.000296651	2.34385	5.38799	3.03509	0	1.97759	6.08705	A0A024R1R8;Q9Y2S6	A0A024R1R8;Q9Y2S6
TXNRD1	Thioredoxin reductase 1, cytoplasmic	16.1489677429199	15.4413871765137	15.0180263519287	21.5981292724609	21.4178791046143	21.2395324707031	15.5758905410767	15.6054973602295	15.3942050933838	5	5	5	12.9	12.9	12.9	53.166	0	22.854	225770000	21	5.94781	0	5.89332	26.4516	4.15493	0	5.88239	13.1965	E9PIR7;F8W809;A0A087WSW9;A0A182DWI3;A0A087WSY9;Q16881-5;Q16881-2;Q16881-4;Q16881-3;Q16881-6;Q16881;E2QRB9;Q16881-7;E9PQI3;E9PLT3;E9PKI4;E9PJU2;A0A0B4J225;E9PIZ5;E9PKD3	E9PIR7;F8W809;A0A087WSW9;A0A182DWI3;A0A087WSY9;Q16881-5;Q16881-2;Q16881-4;Q16881-3;Q16881-6;Q16881;E2QRB9;Q16881-7
GPX4	Glutathione peroxidase;Phospholipid hydroperoxide glutathione peroxidase, mitochondrial	16.6123847961426	16.2016105651855	15.8327922821045	20.096851348877	20.5457439422607	19.9356384277344	15.3324451446533	15.6300449371338	15.8707265853882	6	6	6	35.5	35.5	35.5	17.629	0	31.736	120170000	39	4.3537	0	4.58167	13.4793	3.78666	0	3.97715	10.2017	K7ERP4;A0A087X2I2;A0A087WT12;P36969-2;P36969;A0A0A0MTT1;K7EKX7;R4GNE4;K7ENB4;K7EJ20;A0A087X247	K7ERP4;A0A087X2I2;A0A087WT12;P36969-2;P36969;A0A0A0MTT1;K7EKX7;R4GNE4;K7ENB4;K7EJ20
PYCR2	Pyrroline-5-carboxylate reductase 2;Pyrroline-5-carboxylate reductase	14.7087774276733	15.4045753479004	15.8776779174805	18.3414916992188	18.1252841949463	18.1498165130615	15.9309406280518	16.3181838989258	15.8132295608521	3	3	3	17.5	17.5	17.5	25.868	0	19.084	26034000	12	3.70383	0	2.18475	8.1781	2.93968	0	2.87519	6.44256	A0A087WTV6;Q96C36;A0A087WZR9;J3KR12	A0A087WTV6;Q96C36;A0A087WZR9
PSMD13	26S proteasome non-ATPase regulatory subunit 13	16.2015419006348	15.4032964706421	15.0416450500488	19.6495666503906	19.7276210784912	20.1450290679932	15.7756061553955	14.8657302856445	14.6435594558716	3	3	3	8.3	8.3	8.3	39.829	0	10.022	86600000	11	3.63108	0	4.74577	9.90914	3.47547	0	4.29191	9.02449	J3KNQ3;A0A087WUL9;Q9UNM6;Q9UNM6-2;H0YD73;E9PL38	J3KNQ3;A0A087WUL9;Q9UNM6;Q9UNM6-2;H0YD73;E9PL38
GPX1	Glutathione peroxidase;Glutathione peroxidase 1	16.415641784668	15.1878242492676	15.3877296447754	20.4452667236328	20.0798301696777	19.5037841796875	15.3665084838867	15.6106433868408	15.120512008667	5	5	5	30.7	30.7	30.7	21.938	0	50.847	106390000	65	3.94547	0	4.64374	11.3703	3.12319	0	4.3459	7.64051	A0A087WUQ6;P07203;P07203-2	A0A087WUQ6;P07203
SH3GLB1	Endophilin-B1	15.0560340881348	15.9734058380127	15.1167850494385	19.2346267700195	19.520149230957	19.5539054870605	15.4531955718994	15.4648208618164	15.7124538421631	4	4	4	9.6	9.6	9.6	44.26	0	8.4109	63786000	12	5.10488	0	3.89274	16.7845	3.68823	0	4.05415	9.81588	A0A087WW40;Q9Y371;Q9Y371-2;F8WFB9;B7ZC39;B7ZC38;Q9Y371-3;Q9NR46;Q9NR46-2	A0A087WW40;Q9Y371;Q9Y371-2
TRAPPC3	Trafficking protein particle complex subunit 3	15.5251502990723	15.4900550842285	15.1634120941162	19.9553146362305	20.3931922912598	19.9773025512695	15.1381540298462	15.5054187774658	15.2309455871582	4	4	4	17.6	17.6	17.6	21.231	0	7.8883	95338000	5	4.93473	0	4.8171	17.1962	4.86892	0	4.71573	16.653	A0A087WWM0;O43617;O43617-2;A0A087WYS5;A6NKE1	A0A087WWM0;O43617;O43617-2;A0A087WYS5;A6NKE1
TARDBP	TAR DNA-binding protein 43	15.860876083374	16.7176246643066	15.858850479126	18.787956237793	19.4155731201172	18.8277435302734	15.9077053070068	15.5800323486328	14.7987270355225	4	4	4	14.4	14.4	14.4	22.844	0	31.546	53356000	12	3.12261	0	3.5816	7.36221	2.91306	0	2.86464	6.35742	K7EJM5;A0A087WX29;K7EN94;B1AKP7;G3V162;A0A087X260;A0A087WYY0;Q13148;K7EJ99;A0A0A0MSV7;A0A087WW61;A0A087WX67;A0A087WXV3;A0A087WXQ5;A0A087WV68;A0A1W2PNU8;Q13148-4	K7EJM5;A0A087WX29;K7EN94;B1AKP7;G3V162;A0A087X260;A0A087WYY0;Q13148
ADRM1	Proteasomal ubiquitin receptor ADRM1	15.3319845199585	15.5559368133545	16.6794891357422	20.342456817627	20.1846656799316	19.888952255249	17.4054222106934	14.6506862640381	14.9571018218994	4	4	4	13.9	13.9	13.9	37.504	0	148.8	116610000	27	2.1459	0.000962656	4.46762	4.55066	3.21427	0	4.28289	7.96723	A0A087WX59;Q16186;A0A087WUX6	A0A087WX59;Q16186
SEP15	15 kDa selenoprotein	15.0034646987915	14.9787578582764	15.6013603210449	20.0209350585938	20.7637920379639	20.509822845459	16.0840148925781	14.935676574707	15.594066619873	1	1	1	13.6	13.6	13.6	10.186	0	323.31	130060000	8	3.60085	0	4.8936	9.83162	4.20923	0	5.23699	13.1503	A0A0J9YX89;A0A087WXL0;A0A0B4J1T0;A8MZD0;A0A087X1G7;A0A0B4J1S4;O60613-2;O60613	A0A0J9YX89;A0A087WXL0;A0A0B4J1T0;A8MZD0;A0A087X1G7;A0A0B4J1S4;O60613-2;O60613
RPL17;RPL17-C18orf32	60S ribosomal protein L17	15.8616046905518	16.4413166046143	15.2754211425781	18.9377288818359	20.2267761230469	20.5602874755859	15.1219663619995	16.0213260650635	15.4817171096802	3	3	3	17.8	17.8	17.8	19.586	0	11.384	161020000	30	2.83728	0	4.36659	6.62092	2.60405	0	4.04882	5.79763	A0A087WXM6;J3QQT2;J3KRX5;A0A0A6YYL6;P18621;P18621-3;A0A087WY81;J3KRB3;A0A087WWH0;J3QS96;J3QLC8;A0A0A0MRF8;P18621-2;J3KSJ0	A0A087WXM6;J3QQT2;J3KRX5;A0A0A6YYL6;P18621;P18621-3;A0A087WY81;J3KRB3;A0A087WWH0;J3QS96;J3QLC8;A0A0A0MRF8;P18621-2
VTA1	Vacuolar protein sorting-associated protein VTA1 homolog	16.0836372375488	15.5969018936157	16.1852779388428	19.2030715942383	18.576810836792	18.5152816772461	15.7260856628418	15.8117122650146	16.5346698760986	3	3	3	15.7	15.7	15.7	31.102	0	22.525	36939000	21	2.90197	0	2.7409	6.26192	3.22613	0	2.80978	7.29736	A0A087WY55;Q9NP79;Q5TGM0;Q9NP79-2	A0A087WY55;Q9NP79;Q5TGM0;Q9NP79-2
EIF3H	Eukaryotic translation initiation factor 3 subunit H	15.7813577651978	15.7870359420776	15.431923866272	19.5893115997314	19.4003276824951	19.7158946990967	15.588752746582	15.2940731048584	15.2340240478516	4	4	4	12	12	12	39.589	0	11.237	89992000	19	5.09644	0	4.19623	17.2752	4.89847	0	3.90174	15.6703	A0A087WZK9;B3KS98;O15372;E5RGU4;E5RJT0	A0A087WZK9;B3KS98;O15372
TP53	Cellular tumor antigen p53	16.1026878356934	15.6925458908081	15.3649101257324	18.2865943908691	18.2866249084473	18.6210536956787	15.7872257232666	16.3753547668457	15.8136806488037	4	4	4	18.4	18.4	18.4	37.933	0	10.229	36903000	12	3.38715	0	2.406	7.47594	3.42966	0	2.67804	7.85848	J3KP33;A0A087WZU8;A0A0U1RQC9;P04637-5;P04637-6;P04637-2;P04637-3;P04637-4;P04637;E7ESS1;E7EQX7;P04637-8;P04637-9;P04637-7;E9PFT5;E7EMR6;A0A087WXZ1;A0A087WT22;A0A087X1Q1;E9PCY9;S4R334	J3KP33;A0A087WZU8;A0A0U1RQC9;P04637-5;P04637-6;P04637-2;P04637-3;P04637-4;P04637;E7ESS1;E7EQX7;P04637-8;P04637-9;P04637-7;E9PFT5;E7EMR6;A0A087WXZ1;A0A087WT22;A0A087X1Q1
SBDS	Ribosome maturation protein SBDS	15.2626647949219	15.3144903182983	16.4098510742188	19.2435035705566	19.8407821655273	20.3575553894043	15.328727722168	15.5984334945679	15.5936431884766	3	3	3	10.4	10.4	10.4	28.864	0	8.2053	116400000	10	3.68085	0	4.30701	9.92429	2.96147	0	4.15161	6.99534	A0A087X020;Q9Y3A5;F8WE72	A0A087X020;Q9Y3A5
C21orf33	ES1 protein homolog, mitochondrial	16.0584239959717	15.8876686096191	15.3145456314087	18.838623046875	19.381706237793	20.2145843505859	15.1347637176514	14.1313762664795	15.1120433807373	2	2	2	11	11	11	19.416	0	19.862	84451000	9	3.07853	0	4.68558	7.56802	2.90159	0	3.72476	6.66281	A0A096LNH5;H7C2G3;A0A0B4J2D5;A0A096LPI6;P30042;A0A096LP73;F2Z2Q0;A0A096LP12;A0A0B4J2H4;H7C1F6;P30042-2	A0A096LNH5;H7C2G3;A0A0B4J2D5;A0A096LPI6;P30042;A0A096LP73;F2Z2Q0;A0A096LP12;A0A0B4J2H4;H7C1F6;P30042-2
RNF114	E3 ubiquitin-protein ligase RNF114	14.7978019714355	15.9172687530518	14.9893856048584	18.2093334197998	18.9481163024902	19.6120758056641	14.8416748046875	15.1596059799194	15.2166891098022	3	3	3	21.8	21.8	21.8	20.885	0	25.969	52197000	7	3.0983	0	3.85052	7.38226	2.64177	0	3.68836	5.83082	A0A096LNV3;A0A096LP02;Q9Y508-2;Q9Y508;A0A096LNT1;A0A096LNN8;A0A096LPF9	A0A096LNV3;A0A096LP02;Q9Y508-2;Q9Y508
PITPNB	Phosphatidylinositol transfer protein beta isoform	15.2832164764404	15.3936157226563	15.8357400894165	20.4680004119873	21.1236629486084	20.6267185211182	15.6492767333984	15.0506820678711	15.4773025512695	5	5	5	20.7	20.7	20.7	31.581	0	41.095	169860000	32	4.44304	0	5.34704	14.6164	4.44611	0	5.23527	14.5503	A0A0A0MSW4;P48739;P48739-2;P48739-3;B3KYB6;B3KYB7	A0A0A0MSW4;P48739;P48739-2;P48739-3
CUL2	Cullin-2	14.9211912155151	15.216344833374	15.5072603225708	18.0026931762695	17.8347473144531	17.7985382080078	15.1015186309814	15.904559135437	16.1273288726807	3	3	3	4.1	4.1	4.1	88.505	0	9.3169	20872000	8	2.61688	0.000287703	2.16752	5.1879	3.91111	0	2.66373	9.49648	A0A0A0MTN0;Q13617;Q13617-2;Q5T2B5	A0A0A0MTN0;Q13617;Q13617-2;Q5T2B5
GSTM3	Glutathione S-transferase Mu 3	16.5545768737793	16.8423843383789	14.9311151504517	19.9100189208984	21.3136043548584	20.663537979126	15.7535161972046	15.4231376647949	15.1458606719971	3	3	2	13.7	13.7	9.4	24.914	0	20.133	160900000	8	3.52116	0	5.18822	9.57329	2.48302	0	4.51969	5.51166	A0A0A0MTN3;P21266;E9PLF1;E9PHN7;E9PHN6;Q5T8Q9;Q5T8R1;F6XZQ7;P28161-2;P46439	A0A0A0MTN3;P21266
ADSL	Adenylosuccinate lyase	15.5672407150269	16.0649604797363	15.9271984100342	19.2755527496338	20.3945732116699	20.4081707000732	15.7634630203247	15.3283863067627	15.4752111434937	5	5	5	10.8	10.8	10.8	54.465	0	39.614	121150000	25	3.46548	0	4.50375	9.07184	3.3066	0	4.17297	8.28693	A0A1B0GWJ0;A0A1B0GTJ7;A0A0A6YY92;P30566;A0A096LNY6;A0A1B0GTG9;A0A1B0GWF8;P30566-2;B4DEP1;A0A096LP72;A0A096LNY4;A0A096LNY5;A0A096LPA2;A0A1W2PRX2	A0A1B0GWJ0;A0A1B0GTJ7;A0A0A6YY92;P30566;A0A096LNY6;A0A1B0GTG9;A0A1B0GWF8;P30566-2
ZFP91-CNTF;ZFP91	E3 ubiquitin-protein ligase ZFP91	15.7300825119019	14.7678699493408	15.7151279449463	18.1494178771973	17.8559589385986	17.8764533996582	15.3572216033936	15.5540447235107	15.4838418960571	2	2	2	3.4	3.4	3.4	59.57	0	4.6332	25059000	3	4.63896	0	2.49557	11.8418	2.81487	0	2.55625	5.9168	A0A0A6YYC7;Q96JP5-2;Q96JP5	A0A0A6YYC7;Q96JP5-2;Q96JP5
HELLS	Lymphoid-specific helicase	14.5325984954834	15.4560203552246	15.447566986084	18.8762245178223	18.8390312194824	18.2939395904541	15.3949756622314	16.1761932373047	16.0444393157959	4	4	4	5	5	5	102.71	0	56.13	35250000	11	3.09935	0	2.79786	6.88886	3.21648	0	3.52434	7.66841	A0A0B4J1V9;Q9NRZ9-6;Q9NRZ9-5;Q9NRZ9-3;Q9NRZ9-2;Q9NRZ9;Q9NW36;A0A087WSW7;F6XU50;Q9NRZ9-4;B1ALG6;Q9NRZ9-9;Q9NRZ9-8;Q9NRZ9-7	A0A0B4J1V9;Q9NRZ9-6;Q9NRZ9-5;Q9NRZ9-3;Q9NRZ9-2;Q9NRZ9;Q9NW36;A0A087WSW7;F6XU50;Q9NRZ9-4
TPT1;TPT1P8	Translationally-controlled tumor protein;Putative translationally-controlled tumor protein-like protein TPT1P8	15.4391689300537	15.5201864242554	15.5591697692871	19.5596656799316	19.4784240722656	19.6713447570801	15.0467128753662	16.0354957580566	15.485990524292	2	2	2	9.4	9.4	9.4	18.108	0	3.0906	77180000	7	3.80707	0	4.04708	10.3389	6.37605	0	4.06364	24.457	J3KPG2;Q5W0H4;A0A0B4J2C3;P13693-2;P13693;H0YCX0;E9PJF7;Q9HAU6	J3KPG2;Q5W0H4;A0A0B4J2C3;P13693-2;P13693;H0YCX0;E9PJF7;Q9HAU6
NUDT4;NUDT11;NUDT10	Diphosphoinositol polyphosphate phosphohydrolase 2;Diphosphoinositol polyphosphate phosphohydrolase 3-beta;Diphosphoinositol polyphosphate phosphohydrolase 3-alpha	15.4149856567383	14.6730985641479	15.0804462432861	18.6651458740234	18.0970802307129	18.4173240661621	16.5740013122559	15.4479122161865	16.0968151092529	1	1	1	9.5	9.5	9.5	11.014	0.0036846	2.3376	28814000	4	2.52439	0.00056621	2.35361	5.05699	3.60678	0	3.33701	9.01214	F8VRL4;F8VRR0;A0A0C4DGJ4;Q9NZJ9-3;Q96G61;Q8NFP7;Q9NZJ9;Q9NZJ9-2	F8VRL4;F8VRR0;A0A0C4DGJ4;Q9NZJ9-3;Q96G61;Q8NFP7;Q9NZJ9;Q9NZJ9-2
DDX3X;DDX3Y	ATP-dependent RNA helicase DDX3X;ATP-dependent RNA helicase DDX3Y	15.7307624816895	14.9213275909424	15.8218936920166	19.274923324585	19.2112312316895	19.0692024230957	16.6539974212646	14.9782447814941	16.0402431488037	4	4	4	7.7	7.7	7.7	70.839	0	89.383	46023000	15	2.58292	0	3.29429	5.553	3.6446	0	3.69379	9.40855	A0A0D9SFB3;A0A0D9SG12;A0A0D9SF53;O00571-2;O00571;O15523-2;O15523;A0A0J9YVQ7;A0A087WVZ1;C9J081;H0Y960;D6RCM4;O15523-3;Q9NQI0-3;Q9NQI0-2;Q9NQI0-4;Q9NQI0	A0A0D9SFB3;A0A0D9SG12;A0A0D9SF53;O00571-2;O00571;O15523-2;O15523;A0A0J9YVQ7
HADH	Hydroxyacyl-coenzyme A dehydrogenase, mitochondrial	15.4723205566406	15.7007961273193	15.9947948455811	18.3649520874023	18.025993347168	18.192699432373	15.3335189819336	14.9979782104492	15.8235969543457	2	2	2	11.4	11.4	11.4	19.269	0	38.173	29907000	5	3.38787	0	2.80952	7.82757	3.78696	0	2.47191	8.82451	A0A1W2PQ78;A0A1W2PNM1;A0A0D9SFP2;E9PF18;Q16836;Q16836-3;Q16836-2;A0A0A0MSE2	A0A1W2PQ78;A0A1W2PNM1;A0A0D9SFP2;E9PF18;Q16836;Q16836-3;Q16836-2;A0A0A0MSE2
PHF6	PHD finger protein 6	15.4035358428955	15.0983428955078	15.351203918457	19.2399673461914	19.2821197509766	19.2431011199951	14.8105430603027	16.0374412536621	16.1015510559082	3	3	3	9.3	9.3	9.3	36.43	0	3.8276	62221000	9	2.99379	0	3.60522	6.92941	5.70446	0	3.9707	20.3419	Q5JRC6;A0A0D9SGE8;Q8IWS0-5;Q8IWS0-3;Q8IWS0;Q8IWS0-4;Q8IWS0-2	Q5JRC6;A0A0D9SGE8;Q8IWS0-5;Q8IWS0-3;Q8IWS0;Q8IWS0-4;Q8IWS0-2
TSTA3	GDP-L-fucose synthase	15.4369468688965	15.9407825469971	15.1802062988281	22.3226623535156	21.8245716094971	21.6610012054443	15.6807842254639	17.1870136260986	16.769718170166	4	4	4	24.7	24.7	24.7	21.843	0	55.378	362310000	42	3.40725	0	5.39024	9.11895	4.5538	0	6.41677	16.0759	E9PP14;A0A0J9YX13;E9PKL9;Q13630;E9PLH9;E9PP60	E9PP14;A0A0J9YX13;E9PKL9;Q13630;E9PLH9;E9PP60
KIAA0101	PCNA-associated factor	15.2116870880127	14.7849893569946	15.2871599197388	18.3018760681152	18.5615539550781	18.1272239685059	15.7227039337158	16.0119037628174	15.5415925979614	2	2	2	54.2	54.2	54.2	5.1369	0	314.6	26346000	7	3.7975	0	2.57148	8.98426	4.0608	0	3.23561	10.753	A0A0U1RQC1;H0YMA4;A0A0U1RQM0;Q15004-2;Q15004;H0YKX3	A0A0U1RQC1;H0YMA4;A0A0U1RQM0;Q15004-2;Q15004;H0YKX3
DPYSL2	Dihydropyrimidinase-related protein 2	15.3442335128784	16.0703182220459	15.4313621520996	18.9424781799316	18.767448425293	18.9438247680664	15.5184803009033	15.3521480560303	16.4019298553467	3	3	3	4.4	4.4	4.4	73.502	0	92.353	38863000	11	3.15492	0	3.12706	7.2556	3.80101	0	3.26928	9.72226	A0A1C7CYX9;Q16555-2;Q16555;H0YBT4;E9PD68;Q14195;Q14194;Q14195-2;Q14194-2	A0A1C7CYX9;Q16555-2;Q16555
HCFC1	Host cell factor 1;HCF N-terminal chain 1;HCF N-terminal chain 2;HCF N-terminal chain 3;HCF N-terminal chain 4;HCF N-terminal chain 5;HCF N-terminal chain 6;HCF C-terminal chain 1;HCF C-terminal chain 2;HCF C-terminal chain 3;HCF C-terminal chain 4;HCF C-terminal chain 5;HCF C-terminal chain 6	15.9227428436279	16.2695426940918	15.3852138519287	18.8007926940918	18.8938179016113	18.5247859954834	15.2151622772217	15.5881786346436	14.6344738006592	9	9	1	5.3	5.3	0.5	213.47	0	44.023	46448000	36	3.56241	0	3.59386	9.01201	3.29741	0	2.88063	7.57851	A6NEM2;P51610-4;P51610-3	A6NEM2;P51610-4
NUDT5	ADP-sugar pyrophosphatase	15.6809358596802	15.4612169265747	15.5783977508545	19.1369876861572	19.878589630127	19.7962169647217	16.3164024353027	16.5330028533936	15.1873579025269	5	5	5	20.7	20.7	20.7	25.895	0	18.456	101000000	22	2.77274	0	3.59168	6.20708	4.11048	0	4.03041	11.7466	A6NFX8;Q9UKK9;A6NJU6;A6NCQ0;H0YEY4;C9JYY9	A6NFX8;Q9UKK9;A6NJU6;A6NCQ0
SNRPE	Small nuclear ribonucleoprotein E	16.2867813110352	15.9893836975098	16.9555053710938	20.0603065490723	20.6666717529297	20.4378852844238	15.1969127655029	15.3525619506836	15.3114709854126	1	1	1	23.1	23.1	23.1	5.9248	0	105.71	124940000	16	5.00817	0	5.10131	18.0372	3.53563	0	3.97773	9.12412	A6NHK2;P62304	A6NHK2;P62304
ANXA2;ANXA2P2	Annexin A2;Putative annexin A2-like protein;Annexin	15.9421005249023	14.8009052276611	15.8852806091309	18.823558807373	19.8710918426514	19.7207489013672	15.9118309020996	16.0757026672363	15.881160736084	6	6	6	17.1	17.1	17.1	38.604	0	23.297	75370000	18	3.34391	0	3.51557	8.12769	2.86596	0	3.92904	6.60601	P07355;A6NMY6;P07355-2;H0YKS4;H0YMD0;H0YMU9;H0YN42;H0YMM1;H0YKZ7;H0YLV6;H0YMT9;H0YKX9;H0YMW4;H0YNP5;H0YM50;H0YNB8;H0YN52;H0YMD9;H0YKN4;H0YNA0;H0YKV8;H0YKL9;H0YN28;H0YL33;H0YLE2	P07355;A6NMY6;P07355-2;H0YKS4;H0YMD0;H0YMU9;H0YN42;H0YMM1;H0YKZ7;H0YLV6;H0YMT9;H0YKX9;H0YMW4;H0YNP5;H0YM50
CPNE1	Copine-1	15.0986061096191	15.625470161438	15.4156303405762	17.5803680419922	17.5404186248779	17.5474662780762	16.2195014953613	15.7261600494385	15.2469911575317	2	2	2	11.8	11.8	11.8	16.796	0	4.7035	19433000	5	2.53784	0.00054386	1.8252	4.79031	3.841	0	2.17618	8.58007	Q5JX55;Q5JX56;Q5JX58;Q5JX59;Q5JX60;Q5JX44;E7ENH5;A6PVH9;F2Z2V0;B0QZ18;Q99829;Q5JX53;Q5JX54;Q5JX57;E7EV27;Q5JX61;Q5JX52;Q5JX45	Q5JX55;Q5JX56;Q5JX58;Q5JX59;Q5JX60;Q5JX44;E7ENH5;A6PVH9;F2Z2V0;B0QZ18;Q99829;Q5JX53;Q5JX54;Q5JX57;E7EV27;Q5JX61;Q5JX52;Q5JX45
CASP3	Caspase-3;Caspase-3 subunit p17;Caspase-3 subunit p12	16.0629386901855	16.1535968780518	15.7797870635986	18.5328216552734	19.0413951873779	19.4007606506348	16.085018157959	15.4170093536377	15.2571296691895	1	1	1	9.4	9.4	9.4	13.366	0	14.811	51149000	6	3.16941	0	3.40527	7.44601	3.38799	0	2.99288	7.96392	C9JXR7;A8MVM1;P42574	C9JXR7;A8MVM1;P42574
EIF3L	Eukaryotic translation initiation factor 3 subunit L	16.0363750457764	16.2706413269043	14.710057258606	19.2212543487549	19.1159210205078	18.888484954834	15.0924224853516	16.2797927856445	15.3702659606934	4	4	4	4.9	4.9	4.9	70.901	0	6.042	50866000	11	3.14632	0	3.49439	7.40697	2.62741	0	3.40286	5.71235	B0QY89;Q9Y262;B0QY90;Q9Y262-2;C9JHP4;C9K0Q7;H7C3A0	B0QY89;Q9Y262;B0QY90;Q9Y262-2;C9JHP4;C9K0Q7
ARCN1	Coatomer subunit delta	15.6080837249756	14.8001947402954	15.9155349731445	17.8564109802246	18.5012702941895	19.3804473876953	15.5142593383789	15.2274894714355	15.0850028991699	3	3	3	5.8	5.8	5.8	61.626	0	5.7106	48553000	5	2.70327	0	3.30379	5.90633	2.32284	0.000472103	3.13811	4.80637	B0YIW6;P48444;P48444-2;Q6P1Q5	B0YIW6;P48444;P48444-2
PSMD10	26S proteasome non-ATPase regulatory subunit 10	16.2283058166504	15.1318054199219	15.5608139038086	22.0915184020996	21.6519947052002	22.0948810577393	17.3656883239746	15.64430809021	15.3725547790527	4	4	4	29.2	29.2	29.2	20.217	0	17.954	381020000	24	3.08769	0	5.81861	7.85097	4.2471	0	6.30582	13.973	B1AJY5;B1AJY7;O75832;B1AJY6;O75832-2	B1AJY5;B1AJY7;O75832;B1AJY6;O75832-2
GNB4;GNB1;GNB2;GNB3	Guanine nucleotide-binding protein G(I)/G(S)/G(T) subunit beta-3;Guanine nucleotide-binding protein G(I)/G(S)/G(T) subunit beta-1;Guanine nucleotide-binding protein subunit beta-4;Guanine nucleotide-binding protein G(I)/G(S)/G(T) subunit beta-2	15.0736808776855	16.307933807373	15.7173328399658	18.7873992919922	18.4330024719238	18.5301876068115	15.4932460784912	15.6824779510498	15.444766998291	1	1	1	12.7	12.7	12.7	9.1033	0	4.0043	33786000	4	4.72874	0	3.04337	13.336	2.82736	0	2.88388	6.11305	C9JD14;B1AKQ8;C9JZN1;F6X3N5;F6UT28;F5H8J8;F5H100;C9JIS1;C9JXA5;F5H0S8;E7EP32;E9PCP0;P16520-2;P62873-2;Q9HAV0;P62879;P62873;P16520	C9JD14;B1AKQ8;C9JZN1;F6X3N5;F6UT28;F5H8J8;F5H100;C9JIS1;C9JXA5;F5H0S8;E7EP32;E9PCP0;P16520-2;P62873-2;Q9HAV0;P62879;P62873;P16520
PEA15	Astrocytic phosphoprotein PEA-15	15.5354862213135	15.4380512237549	15.2279891967773	19.1368103027344	18.955659866333	18.8202877044678	15.3833379745483	15.0976333618164	16.0774211883545	1	1	1	9.3	9.3	9.3	12.53	0	38.995	41639000	4	3.45881	0	3.45146	8.52165	4.99424	0	3.57041	15.5918	B1AKZ5;Q15121;Q15121-2	B1AKZ5;Q15121;Q15121-2
HNRNPC;HNRNPCL4;HNRNPCL1;HNRNPCL3;HNRNPCL2	Heterogeneous nuclear ribonucleoproteins C1/C2;Heterogeneous nuclear ribonucleoprotein C-like 4;Heterogeneous nuclear ribonucleoprotein C-like 1;Heterogeneous nuclear ribonucleoprotein C-like 3;Heterogeneous nuclear ribonucleoprotein C-like 2	15.7162799835205	15.3341808319092	16.2338027954102	19.9442520141602	20.6039199829102	20.8360824584961	16.2334175109863	15.309308052063	15.2242488861084	6	6	6	22.1	22.1	22.1	28.916	0	18.776	159330000	28	3.50403	0	4.87243	9.38336	3.64032	0	4.7	9.93149	G3V4W0;B4DY08;B2R5W2;G3V4C1;G3V2Q1;P07910-4;P07910-2;P07910;G3V555;G3V575;G3V576;P07910-3;G3V2H6;G3V4M8;G3V5X6;G3V3K6;G3V251;B4DSU6;G3V5V7;G3V2D6;A0A0G2JPF8;A0A0G2JNQ3;P0DMR1;O60812;B7ZW38;B2RXH8	G3V4W0;B4DY08;B2R5W2;G3V4C1;G3V2Q1;P07910-4;P07910-2;P07910;G3V555;G3V575;G3V576;P07910-3;G3V2H6;G3V4M8;G3V5X6;G3V3K6;G3V251;B4DSU6;G3V5V7;G3V2D6;A0A0G2JPF8;A0A0G2JNQ3;P0DMR1;O60812;B7ZW38;B2RXH8
SAE1	SUMO-activating enzyme subunit 1;SUMO-activating enzyme subunit 1, N-terminally processed	15.6199083328247	16.5631008148193	15.3199234008789	19.8966827392578	20.1376686096191	20.4660873413086	15.6542959213257	15.0114765167236	15.6157712936401	7	7	7	22.4	22.4	22.4	33.384	0	36.795	117460000	22	4.23679	0	4.73963	12.9631	3.34611	0	4.3325	8.50704	B3KNJ4;Q9UBE0-2;Q9UBE0-3;Q9UBE0;M0QX65;M0R054;M0QYM8;M0QZS6;M0R286;M0R375;M0QYP2	B3KNJ4;Q9UBE0-2;Q9UBE0-3;Q9UBE0;M0QX65;M0R054;M0QYM8;M0QZS6
HARS	Histidine--tRNA ligase, cytoplasmic	14.4845943450928	15.497579574585	15.4885120391846	19.1088924407959	18.0406265258789	18.6459922790527	15.890079498291	15.5651159286499	15.8507995605469	4	4	4	10.4	10.4	10.4	43.878	0	6.3847	46277000	9	3.01449	0	2.82984	6.64584	2.77935	0	3.44161	6.18104	B4E1C5;B4DDD8;P12081-3;P12081-2;P12081-4;P12081;B3KWE1;E7ETE2;D6RF05;B4DQ67;P49590-2;P49590	B4E1C5;B4DDD8;P12081-3;P12081-2;P12081-4;P12081;B3KWE1;E7ETE2
CNN2	Calponin;Calponin-2	16.5993976593018	16.067554473877	14.688570022583	19.1871757507324	19.4026260375977	19.2901878356934	15.8991622924805	15.2839965820313	16.0985641479492	6	6	5	23.5	23.5	19.8	32.616	0	82.345	74991000	27	3.8171	0	3.53276	10.0102	2.4437	0.000284404	3.50816	5.21442	B4DDF4;B4DUT8;Q99439;A0A087X271;A0A087X1X5;H3BVI6;Q99439-2;U3KPS3;K7ES69;H3BQH0	B4DDF4;B4DUT8;Q99439;A0A087X271;A0A087X1X5;H3BVI6;Q99439-2
VBP1	Prefoldin subunit 3	15.69420337677	15.7200603485107	15.9317531585693	19.6401424407959	20.7381973266602	20.6810970306396	16.2083911895752	15.3401927947998	16.7113399505615	4	4	4	21.9	21.9	21.9	22.254	0	94.396	156810000	32	2.86857	0	4.2665	6.70396	3.63228	0	4.57114	9.83615	B4DWR3;P61758	B4DWR3;P61758
SEPT2	Septin-2	15.9127063751221	15.4785070419312	15.1224756240845	19.0226631164551	19.0718231201172	19.267822265625	16.3447914123535	15.3324127197266	15.981559753418	5	5	4	17.4	17.4	14.6	36.94	0	16.548	54545000	13	3.34682	0	3.23451	7.97799	3.94346	0	3.61621	10.6219	B5MCX3;Q15019;Q15019-3;Q15019-2;C9J2Q4;H7C2Y0;B5MD47;C9IY94;C9IZU3;C9JQJ4;C9J938;H7C310;C9JB25	B5MCX3;Q15019;Q15019-3;Q15019-2;C9J2Q4;H7C2Y0
RAN	GTP-binding nuclear protein Ran	22.5268573760986	22.1171798706055	21.8139781951904	25.4582328796387	25.0617275238037	24.5208396911621	22.5769805908203	21.2701892852783	21.6344451904297	6	6	6	27.5	27.5	27.5	26.224	0	132.71	3383400000	203	2.59082	0	3.1864	5.54382	2.95557	0	2.86093	6.48331	B5MDF5;P62826;J3KQE5;F5H018;H0YFC6;B4DV51;A0A087X0W0	B5MDF5;P62826;J3KQE5;F5H018;H0YFC6
RANBP3	Ran-binding protein 3	15.6832008361816	16.5131034851074	16.0394515991211	18.9938373565674	19.0590858459473	18.605525970459	15.5661458969116	15.1687679290771	15.3991889953613	5	5	4	12.3	12.3	8.3	52.894	0	24.527	45013000	9	4.36471	0	3.50812	12.4173	3.26104	0	2.80756	7.40856	B7Z7F3;Q9H6Z4-3;Q9H6Z4-2;Q9H6Z4;K7EIJ4;K7ENJ2;K7EID7;K7ENB9;K7EPW1	B7Z7F3;Q9H6Z4-3;Q9H6Z4-2;Q9H6Z4;K7EIJ4
LSM5	U6 snRNA-associated Sm-like protein LSm5	15.1363763809204	16.73610496521	15.0735473632813	19.932071685791	18.4842872619629	19.1293869018555	15.1061210632324	15.0895071029663	15.4231424331665	1	1	1	29.7	29.7	29.7	7.0202	0	42.563	51562000	16	3.10865	0	3.97566	7.46457	2.17002	0.00045082	3.53324	4.49221	B8ZZF8;Q9Y4Y9	B8ZZF8;Q9Y4Y9
SUMO1	Small ubiquitin-related modifier 1	16.4039077758789	16.4421730041504	15.759575843811	18.6082191467285	20.0141181945801	20.1175479888916	14.8236751556396	15.1073942184448	14.965841293335	3	3	3	17.1	17.1	17.1	16.645	0	40.795	91048000	8	3.1371	0	4.61432	7.77307	2.4931	0.00029108	3.37808	5.32162	B8ZZN6;P63165;B8ZZJ0;B9A032;B8ZZ67;P63165-2	B8ZZN6;P63165;B8ZZJ0;B9A032
PFN2	Profilin;Profilin-2	15.8556118011475	15.3481178283691	15.3377780914307	17.8986377716064	18.1120758056641	18.195499420166	16.6273384094238	15.4301433563232	15.4949836730957	2	2	2	26.4	26.4	26.4	9.8402	0	93.463	33476000	25	2.29152	0.00095082	2.21792	4.44799	3.7306	0	2.5549	8.73713	C9J0J7;G5E9Q6;P35080-2;C9J712;C9JQ45;P35080	C9J0J7;G5E9Q6;P35080-2;C9J712;C9JQ45;P35080
SRI	Sorcin	16.2590160369873	15.1320629119873	16.0208759307861	22.5062675476074	22.6320304870605	22.6304531097412	15.7169828414917	15.270450592041	15.8388576507568	5	5	5	31.6	31.6	31.6	17.605	0	22.62	552630000	17	5.60032	0	6.98082	25.1354	4.40216	0	6.7856	15.2333	C9J0K6;P30626-3;P30626-2;P30626;B4DHQ6	C9J0K6;P30626-3;P30626-2;P30626
IMPDH1	Inosine-5-monophosphate dehydrogenase;Inosine-5-monophosphate dehydrogenase 1	15.194450378418	15.8270874023438	15.6832847595215	19.8572196960449	19.4879417419434	19.466796875	16.3862571716309	16.023509979248	16.107494354248	3	1	1	5.3	2.3	2.3	55.277	0	9.8614	63824000	5	4.47364	0	3.43157	12.8237	4.21076	0	4.03571	12.2433	C9J381;P20839-2;P20839-4;P20839;P20839-3;P20839-7;P20839-5;P20839-6	C9J381;P20839-2;P20839-4;P20839;P20839-3;P20839-7;P20839-5;P20839-6
NCAPH	Condensin complex subunit 2	15.2189321517944	16.3752498626709	15.2676229476929	19.3779563903809	19.3198089599609	19.2157783508301	16.1877746582031	16.1013145446777	15.4025497436523	2	2	2	3.5	3.5	3.5	68.011	0	33.023	53277000	8	3.75431	0	3.4073	9.6504	3.1957	0	3.68391	7.66597	C9J470;E9PHA2;Q15003-2;Q15003;C9JZP1	C9J470;E9PHA2;Q15003-2;Q15003;C9JZP1
NAA50	N-alpha-acetyltransferase 50	15.5119981765747	16.6379928588867	16.1426544189453	19.4873352050781	19.1093330383301	19.5630722045898	14.8279275894165	16.3551445007324	16.4038906097412	3	3	3	24.8	24.8	24.8	14.886	0	72.97	66267000	7	2.55738	0	3.52426	5.54057	3.12331	0	3.28903	7.23237	C9J5D1;E7EQ69;Q9GZZ1;A0A087WWJ2;B0AZT5;Q9GZZ1-2;C9JZU6;C9J5J3;A0A0D9SF32	C9J5D1;E7EQ69;Q9GZZ1;A0A087WWJ2;B0AZT5;Q9GZZ1-2
ALDH5A1	Succinate-semialdehyde dehydrogenase, mitochondrial	14.7424640655518	15.332332611084	15.6290092468262	17.9197120666504	18.7199058532715	18.6980743408203	15.534215927124	15.5548944473267	15.6858625411987	3	3	3	6.3	6.3	6.3	53.867	0	4.4696	38920000	7	3.36005	0	2.85424	7.7684	3.01178	0	3.2113	6.82779	C9J8Q5;P51649;P51649-2	C9J8Q5;P51649;P51649-2
PRPSAP2	Phosphoribosyl pyrophosphate synthase-associated protein 2	16.4566707611084	15.9806251525879	15.7401390075684	20.4432182312012	20.8319187164307	20.9963111877441	15.360255241394	15.9410572052002	15.5386896133423	4	4	4	38.7	38.7	38.7	10.452	0	9.4734	162900000	13	4.57067	0	5.14382	15.2421	4.21363	0	4.698	12.8058	I3L331;I3L164;C9JDH0;E7EW35;C9JDU5;C9JJS3;C9K0K7;E7EPA1;O60256-3;O60256;I3L275;I3L1T1;I3L3B8;I3L2J4;O60256-2	I3L331;I3L164;C9JDH0;E7EW35;C9JDU5;C9JJS3;C9K0K7;E7EPA1;O60256-3;O60256
GPS1	COP9 signalosome complex subunit 1	15.0012111663818	15.5029859542847	16.2362194061279	18.4240646362305	18.6693534851074	18.7253322601318	15.2322225570679	15.4148225784302	15.6510009765625	4	4	4	8.7	8.7	8.7	53.371	0	33.175	68335000	13	4.50172	0	3.17357	12.5691	2.91316	0	3.02611	6.43389	C9JFE4;Q13098-5;Q13098;Q13098-7;A0A096LP07;A0A096LPJ3;A8K070;Q13098-6;J3QQX0;J3QS88;J3KTB0;J3QLT0;J3KSA5;J3KRJ4	C9JFE4;Q13098-5;Q13098;Q13098-7;A0A096LP07;A0A096LPJ3;A8K070;Q13098-6
POLR2H	DNA-directed RNA polymerases I, II, and III subunit RPABC3	15.8083209991455	15.5386552810669	15.6105337142944	17.9668273925781	17.6399459838867	17.1051616668701	15.6353359222412	15.2677173614502	15.4466419219971	1	1	1	8.8	8.8	8.8	16.925	0	13.99	14817000	6	2.83179	0	2.12075	5.691	2.72134	0.000287703	1.91814	5.27299	C9JLU1;P52434-3;P52434;P52434-4	C9JLU1;P52434-3;P52434;P52434-4
LIMD1	LIM domain-containing protein 1	15.1071672439575	15.1892795562744	15.4662342071533	17.893274307251	17.8290672302246	17.956657409668	15.4003238677979	15.632040977478	15.7212066650391	3	3	3	5.5	5.5	5.5	65.534	0	88.937	21726000	9	4.63833	0	2.30848	11.4012	4.67471	0	2.63877	12.2907	C9JRJ5;Q9UGP4	C9JRJ5;Q9UGP4
UCHL1	Ubiquitin carboxyl-terminal hydrolase;Ubiquitin carboxyl-terminal hydrolase isozyme L1	16.0962772369385	14.8246593475342	15.8652620315552	18.5853843688965	19.4220352172852	19.6322650909424	16.2684745788574	16.0290718078613	15.0186614990234	4	4	4	31.4	31.4	31.4	17.361	0	13.352	86124000	17	2.63511	0	3.44116	5.7457	2.69636	0	3.61783	5.97829	D6R974;D6R956;P09936;D6RE83	D6R974;D6R956;P09936;D6RE83
RPS3A	40S ribosomal protein S3a	15.0086059570313	15.0170269012451	16.0116939544678	22.8954963684082	22.9454040527344	22.9047622680664	18.297492980957	16.0054225921631	15.256290435791	7	7	7	29.1	29.1	29.1	25.887	0	104.59	656310000	31	2.65683	0	6.39549	6.30137	4.65225	0	7.56945	17.4685	D6RAT0;P61247;D6RG13;D6R9B6;D6RB09;E9PFI5;H0Y9Y4;D6RAS7;H0Y8L7;D6RED7;D6RGE0	D6RAT0;P61247;D6RG13;D6R9B6;D6RB09;E9PFI5;H0Y9Y4;D6RAS7;H0Y8L7
CTBP1;CTBP2	C-terminal-binding protein 1;C-terminal-binding protein 2	15.6597747802734	15.3749971389771	16.280517578125	18.5565948486328	18.3557243347168	17.9631652832031	15.2505569458008	15.1493616104126	15.3064346313477	2	2	2	10.5	10.5	10.5	18.623	0	3.626	24672000	1	4.14944	0	3.05638	10.907	2.85677	0	2.52006	6.01285	E7ESU7;D6RAX2;E7EPF8;Q5SQP8;Q13363-2;Q13363;P56545;P56545-3;P56545-2;A0A087WYL1;E9PGB1;E7EUB3	E7ESU7;D6RAX2;E7EPF8;Q5SQP8;Q13363-2;Q13363;P56545;P56545-3;P56545-2;A0A087WYL1;E9PGB1;E7EUB3
COPS4	COP9 signalosome complex subunit 4	15.9647445678711	16.0552234649658	15.8621654510498	18.4944229125977	18.4380493164063	19.135181427002	15.4482450485229	15.139928817749	16.1234302520752	5	5	5	15.3	15.3	15.3	31.433	0	7.7771	44733000	8	2.98035	0	3.11868	6.68512	3.5358	0	2.72851	8.25757	D6RD63;D6RAX7;Q9BT78;D6RFN0;Q9BT78-2	D6RD63;D6RAX7;Q9BT78;D6RFN0;Q9BT78-2
GTF2H2;GTF2H2C	General transcription factor IIH subunit 2-like protein;General transcription factor IIH subunit 2	16.0769023895264	15.3841037750244	15.9429225921631	22.0535163879395	21.8792667388916	21.7079658508301	15.7679901123047	15.1677045822144	15.9171199798584	1	1	1	5.9	5.9	5.9	17.268	0.0036576	2.2954	298840000	1	4.82301	0	6.26264	17.9028	4.88133	0	6.07894	18.1765	R4GMS9;D6RJD3;D6RID8;Q6P1K8;Q13888	R4GMS9;D6RJD3;D6RID8;Q6P1K8;Q13888
NUDCD2	NudC domain-containing protein 2	15.2594738006592	15.0812339782715	15.8622407913208	19.2907238006592	19.8837718963623	19.5522537231445	15.8116416931152	15.5532159805298	15.892147064209	2	2	2	15.9	15.9	15.9	14.745	0	58.717	69518000	8	4.35756	0	3.82325	12.7551	3.85663	0	4.1746	10.6486	E5RFP0;Q8WVJ2	E5RFP0;Q8WVJ2
TCEB1	Transcription elongation factor B polypeptide 1	15.2092151641846	16.3481407165527	14.8659534454346	20.6172561645508	22.6421012878418	23.3216018676758	15.3941421508789	16.1951751708984	16.1736946105957	4	4	4	50.6	50.6	50.6	9.9601	0	323.31	775040000	48	2.73784	0	6.27265	6.5757	2.71499	0	6.71922	6.53892	E5RHG8;Q15369;R4GMY8;Q15369-2	E5RHG8;Q15369;R4GMY8;Q15369-2
PLAA	Phospholipase A-2-activating protein	16.0360088348389	15.1370220184326	15.5965270996094	18.2894840240479	17.5226802825928	18.3169403076172	15.4006652832031	15.3164081573486	15.8527784347534	4	4	4	7.6	7.6	7.6	66.734	0	49.812	25507000	10	2.90971	0	2.51975	6.16058	2.58173	0.000285714	2.45318	5.24656	E5RIM3;Q9Y263;H0YAU9;H0YBW4	E5RIM3;Q9Y263;H0YAU9
TBCA	Tubulin-specific chaperone A	15.8855953216553	15.9481353759766	15.49436378479	22.6729221343994	23.1364994049072	23.221248626709	15.3605070114136	15.9609966278076	14.7344932556152	7	7	7	59.5	59.5	59.5	10.08	0	85.184	832950000	29	4.38855	0	7.65822	15.5351	5.27817	0	7.23419	22.4794	E5RIW3;E5RJD8;O75347;E5RHG6;O75347-2;E5RIX8	E5RIW3;E5RJD8;O75347;E5RHG6;O75347-2
SKP1	S-phase kinase-associated protein 1	15.8901424407959	15.1356048583984	14.6561269760132	18.759449005127	19.3707542419434	18.9182147979736	15.9967365264893	16.303394317627	15.8171520233154	2	2	2	11.7	11.7	11.7	18.72	0	88.612	57974000	22	3.67455	0	2.97705	8.97484	3.14605	0	3.78885	7.53008	E5RJR5;P63208;E7ERH2;F8W8N3;P63208-2	E5RJR5;P63208;E7ERH2;F8W8N3;P63208-2
PRRC2C	Protein PRRC2C	15.4228410720825	15.2586946487427	15.8037090301514	18.5949211120605	18.2867202758789	17.626974105835	15.1484670639038	14.9754886627197	15.3591651916504	3	3	3	1.1	1.1	1.1	308.77	0	8.0298	26087000	6	3.22012	0	3.0085	7.40472	2.90976	0	2.67446	6.24909	E7EPN9;Q9Y520-2;Q9Y520-6;Q9Y520-4;Q9Y520-5;Q9Y520;Q9Y520-7;H7C5N8;A0A0A0MS30;Q9Y520-3	E7EPN9;Q9Y520-2;Q9Y520-6;Q9Y520-4;Q9Y520-5;Q9Y520;Q9Y520-7;H7C5N8
HMGB3	High mobility group protein B3	14.955491065979	16.0740795135498	15.2234134674072	18.452766418457	18.1886444091797	18.0314178466797	14.9957981109619	15.8887987136841	15.6092662811279	2	2	2	17	17	17	17.522	0	7.7427	30901000	18	3.14104	0	2.72632	6.97322	2.84057	0	2.80661	6.11585	E9PES6;E7ES08;E7EQU1;O15347	E9PES6;E7ES08;E7EQU1;O15347
FAM136A	Protein FAM136A	15.2889013290405	16.3655166625977	15.2809505462646	20.6070117950439	21.0382308959961	20.8097038269043	15.4683609008789	14.8861923217773	14.6120166778564	4	4	4	13.9	13.9	13.9	26.776	0	39.693	173810000	20	4.49298	0	5.82946	15.2791	3.76814	0	5.17319	10.7521	E7EQY1;Q96C01;C9J2Y4	E7EQY1;Q96C01;C9J2Y4
EIF4G1	Eukaryotic translation initiation factor 4 gamma 1	16.2922267913818	15.338846206665	15.0685787200928	19.8666915893555	19.5299549102783	19.957181930542	15.8934574127197	15.4882345199585	15.3836450576782	10	10	10	7.4	7.4	7.4	158.64	0	29.266	89511000	24	4.49305	0	4.19616	13.8651	3.36845	0	4.21806	8.55184	E7EX73;E9PGM1;E7EUU4;Q04637-5;Q04637-4;Q04637-3;Q04637;Q04637-8;Q04637-9;Q04637-6;Q04637-7;C9JF13;C9J6B6;C9J2Z7;C9K073;F8WCF2;C9JHW9;H7C0V6;H7C044;A0A0A0MSA7;A0A0U1RQK7;O43432-4;O43432;O43432-3	E7EX73;E9PGM1;E7EUU4;Q04637-5;Q04637-4;Q04637-3;Q04637;Q04637-8;Q04637-9;Q04637-6;Q04637-7;C9JF13
MAP4	Microtubule-associated protein;Microtubule-associated protein 4	15.0662412643433	15.7413902282715	15.1448278427124	21.4194869995117	20.8772506713867	21.1020584106445	15.8809194564819	15.6318264007568	15.6506214141846	23	23	12	13.8	13.8	7.6	245.44	0	145.93	226310000	91	5.17129	0	5.41181	19.5724	4.59376	0	5.81545	15.9366	E7EVA0;P27816;P27816-6;P27816-2;P27816-4;H0Y2V1;B5MEG9;H7C456;A0A0J9YVV8;A0A0J9YW37;P27816-7	E7EVA0;P27816;P27816-6;P27816-2
EIF4B	Eukaryotic translation initiation factor 4B	15.941349029541	14.7854309082031	15.4381046295166	18.9028472900391	18.4398002624512	17.8677101135254	15.4111175537109	15.151177406311	15.7500944137573	4	4	4	8.6	8.6	8.6	69.697	0	17.25	29935000	9	2.99283	0	2.96599	6.6508	2.59178	0	3.01516	5.49223	E7EX17;P23588-2;P23588;F8VX11	E7EX17;P23588-2;P23588
MSH2	DNA mismatch repair protein Msh2	15.1109886169434	15.537540435791	14.9981384277344	18.7853755950928	18.9200954437256	18.269115447998	15.1601095199585	15.906759262085	15.8278064727783	3	3	3	2.9	2.9	2.9	103.19	0	5.5524	35040000	5	3.21577	0	3.02664	7.40118	3.74192	0	3.44264	9.6281	E9PHA6;P43246-2;P43246	E9PHA6;P43246-2;P43246
DYNC1LI1	Cytoplasmic dynein 1 light intermediate chain 1	15.6315727233887	15.9847354888916	15.4559650421143	18.172981262207	17.5442504882813	18.364185333252	15.4292602539063	15.4001159667969	15.8021669387817	5	5	5	16.2	16.2	16.2	43.193	0	29.8	26752000	10	3.05252	0	2.48329	6.54437	2.87596	0	2.33638	5.95357	E9PHI6;Q9Y6G9	E9PHI6;Q9Y6G9
HGH1	Protein HGH1 homolog	14.8533573150635	14.9211406707764	15.4962959289551	17.2317295074463	18.0024566650391	17.976770401001	15.9959621429443	15.9099559783936	16.0520362854004	2	2	2	37.6	37.6	37.6	8.3805	0	5.8813	20942000	2	2.62094	0.000553571	1.751	4.91727	2.90877	0	2.64672	6.23098	E9PIX0;Q9BTY7	E9PIX0;Q9BTY7
CSDE1	Cold shock domain-containing protein E1	15.3446378707886	16.0407333374023	15.7079229354858	19.5257034301758	19.1814937591553	19.1909637451172	15.7977924346924	16.0928955078125	15.3767280578613	6	6	6	8.7	8.7	8.7	74.583	0	13.691	61586000	14	3.93613	0	3.54358	10.5266	4.00752	0	3.60162	10.8913	E9PLT0;O75534-2;O75534;O75534-3;O75534-4	E9PLT0;O75534-2;O75534;O75534-3;O75534-4
AAMDC	Mth938 domain-containing protein	16.0114612579346	15.5199813842773	15.3971166610718	18.5557403564453	18.2932109832764	18.2822303771973	15.4848022460938	15.2592144012451	16.1672897338867	2	2	2	17.7	17.7	17.7	15.588	0	15.739	30552000	5	3.17101	0	2.73996	7.0756	3.71441	0	2.73421	8.88051	E9PNP3;Q9H7C9;E9PIQ4;E9PJP1;E9PLK9;K4DI89;E9PR47;Q9H7C9-3;Q9H7C9-2	E9PNP3;Q9H7C9;E9PIQ4;E9PJP1;E9PLK9;K4DI89;E9PR47;Q9H7C9-3;Q9H7C9-2
PSMA1	Proteasome subunit alpha type-1	15.7819900512695	15.2874813079834	16.0637893676758	20.8784027099609	21.0808181762695	21.3399486541748	15.4590473175049	15.5567779541016	15.7782402038574	6	6	6	20.2	20.2	20.2	26.505	0	29.322	268340000	34	5.33152	0	5.5017	20.8733	4.47293	0	5.38864	14.8331	F5GX11;P25786;P25786-2	F5GX11;P25786;P25786-2
CHMP1A	Charged multivesicular body protein 1a	15.3597478866577	14.9654674530029	15.845757484436	20.4214553833008	20.7397003173828	20.6110458374023	16.28000831604	15.3388767242432	15.5475311279297	4	4	4	18.8	18.8	18.8	19.531	0	10.545	140980000	14	4.07412	0	4.8686	12.1727	4.36298	0	5.20041	14.0234	F8VUA2;Q9HD42;F8VVT7;F5H875	F8VUA2;Q9HD42;F8VVT7;F5H875
DENR	Density-regulated protein	15.5254344940186	14.8957595825195	14.931921005249	20.5380020141602	20.6738204956055	20.481330871582	16.0039329528809	15.262716293335	15.8600158691406	4	4	4	29.4	29.4	29.4	17.77	0	323.31	148360000	33	4.49663	0	4.8555	14.5375	4.86565	0	5.44668	17.459	F8VVL1;O43583	F8VVL1;O43583
RPL10		15.6082630157471	17.1557331085205	16.0486316680908	21.3544502258301	22.8846988677979	24.1492977142334	15.1945362091064	17.3609886169434	15.7969675064087	6	6	1	41.1	41.1	11	18.565	0	183.42	981120000	47	2.52851	0	6.67865	5.88809	2.66305	0	6.52527	6.33556	F8W7C6;A0A087WV22;H7C123;H7C2C5	F8W7C6;A0A087WV22;H7C123;H7C2C5
API5	Apoptosis inhibitor 5	15.4685955047607	16.0149040222168	16.0144844055176	19.685302734375	19.5452461242676	19.9417419433594	16.7319145202637	16.1694927215576	16.49001121521	5	5	5	9.8	9.8	9.8	57.56	0	12.392	87451000	18	4.08139	0	3.26029	10.8669	4.25413	0	3.89144	12.3186	G3V1C3;Q9BZZ5-1;Q9BZZ5-5;Q9BZZ5-2;Q9BZZ5-6;Q9BZZ5;Q9BZZ5-3;H0YER7	G3V1C3;Q9BZZ5-1;Q9BZZ5-5;Q9BZZ5-2;Q9BZZ5-6;Q9BZZ5;Q9BZZ5-3;H0YER7
SRP54	Signal recognition particle 54 kDa protein	15.6644172668457	15.0864496231079	15.9927921295166	18.7500247955322	19.0708751678467	19.1369514465332	15.4766225814819	16.0185451507568	15.6257724761963	5	5	5	10	10	10	48.67	0	12.56	59429000	12	4.08281	0	3.27897	10.8936	3.51764	0	3.40473	8.71606	G3V4F7;P61011-2;P61011	G3V4F7;P61011-2;P61011
GMFB;GMFG	Glia maturation factor beta;Glia maturation factor gamma	15.8020572662354	15.5956497192383	15.3080234527588	20.1103439331055	20.4174575805664	20.6044120788574	15.3993654251099	15.2641973495483	16.3349494934082	2	2	2	16.7	16.7	16.7	17.512	0	58.725	125330000	12	3.67694	0	4.71123	10.1062	4.72398	0	4.80883	15.8635	G3V4P8;P60983;G3V3X4;M0QYG8;M0R1D2;M0R0C1;M0QYJ8;O60234	G3V4P8;P60983;G3V3X4;M0QYG8;M0R1D2;M0R0C1;M0QYJ8;O60234
IMPDH2	Inosine-5-monophosphate dehydrogenase 2	20.4217071533203	21.390739440918	21.3607444763184	25.8559875488281	25.3341827392578	24.7518348693848	19.3754615783691	21.1838989257813	21.0007076263428	13	13	11	25.5	25.5	22.3	50.957	0	236.96	3634300000	172	2.72622	0	4.79398	6.33063	3.15514	0	4.25627	7.73236	H0Y4R1;P12268;E7ETK5;C9K0R9	H0Y4R1;P12268
PIN4	Peptidyl-prolyl cis-trans isomerase NIMA-interacting 4	14.6180591583252	16.818078994751	15.828727722168	19.2129669189453	19.482967376709	19.4558296203613	14.9141635894775	16.5908432006836	16.6095924377441	2	2	2	20.9	20.9	20.9	9.5428	0	31.553	77446000	25	2.38001	0.000563636	3.34572	5.00436	2.31661	0.000272527	3.62897	4.89128	H0Y4T6;J3KMW3;H0Y8P6;H0Y610;Q9Y237;Q9Y237-3;Q9Y237-2	H0Y4T6;J3KMW3;H0Y8P6;H0Y610;Q9Y237;Q9Y237-3;Q9Y237-2
ADAR	Double-stranded RNA-specific adenosine deaminase	15.933277130127	15.1502017974854	15.8132362365723	18.3152313232422	18.8062515258789	18.5217514038086	15.7773294448853	15.3801908493042	15.8165855407715	5	5	5	4	4	4	132.65	0	7.8221	35049000	8	3.88157	0	2.88971	9.65749	3.30603	0	2.91551	7.63125	H0YCK3;P55265-5;P55265-3;P55265-2;P55265;P55265-4	H0YCK3;P55265-5;P55265-3;P55265-2;P55265;P55265-4
ETFA	Electron transfer flavoprotein subunit alpha, mitochondrial	15.7536716461182	15.7017984390259	15.5845165252686	19.2696781158447	19.8498153686523	20.2105407714844	15.4246559143066	15.1915798187256	15.4569139480591	6	6	6	34.5	34.5	34.5	24.16	0	173.57	102840000	16	3.98659	0	4.41896	11.4327	3.90502	0	4.09668	10.8211	H0YK49;H0YL12;H0YNX6;H0YLU7;P13804-2;P13804;H0YKF0	H0YK49;H0YL12;H0YNX6;H0YLU7;P13804-2;P13804;H0YKF0
RPL28	60S ribosomal protein L28	15.7147665023804	17.5651779174805	16.0602531433105	20.9749603271484	20.9502296447754	21.2902545928955	17.1512336730957	15.1166982650757	16.2916259765625	4	4	4	21.2	21.2	21.2	19.072	0	92.62	225440000	17	2.90799	0	4.8853	6.9816	2.87712	0	4.62508	6.81668	H0YKD8;P46779;P46779-2;P46779-3;H0YMF4;P46779-4;P46779-5;H0YLP6	H0YKD8;P46779;P46779-2;P46779-3;H0YMF4;P46779-4;P46779-5;H0YLP6
AKR7A2;AKR7L	Aflatoxin B1 aldehyde reductase member 2;Aflatoxin B1 aldehyde reductase member 4	15.4190902709961	15.7445068359375	15.02197265625	19.6584968566895	19.5142135620117	19.3662147521973	16.0293045043945	15.6839790344238	15.0698261260986	2	2	2	6.1	6.1	6.1	34.684	0	4.0135	62677000	5	3.74298	0	3.91861	9.97125	4.27796	0	4.11779	12.6578	H3BLU7;O43488;H7C5H7;Q8NHP1	H3BLU7;O43488;H7C5H7;Q8NHP1
CARHSP1	Calcium-regulated heat stable protein 1	15.7373466491699	15.3432083129883	15.3426160812378	20.567066192627	20.2063980102539	19.5444946289063	15.6322574615479	15.1337261199951	15.7254323959351	3	3	3	59.2	59.2	59.2	7.6697	0	39.599	149170000	41	3.71023	0	4.60885	10.2128	3.84075	0	4.6316	10.8462	H3BTK3;I3L3X8;H3BSW7;H3BUY4;H3BPY5;H3BNU9;Q9Y2V2	H3BTK3;I3L3X8;H3BSW7;H3BUY4;H3BPY5;H3BNU9;Q9Y2V2
CIAPIN1	Anamorsin	15.2841014862061	16.2383193969727	15.7454481124878	19.8014488220215	19.3661880493164	19.496826171875	16.2191696166992	15.8386135101318	15.7948703765869	5	5	5	23.2	23.2	23.2	26.446	0	24.375	80974000	22	4.37396	0	3.60394	12.5792	3.6262	0	3.79886	9.39863	H3BV90;Q6FI81-3;Q6FI81;H3BT65;H3BUG4;H3BPG7;H3BQ23;Q6FI81-2	H3BV90;Q6FI81-3;Q6FI81;H3BT65;H3BUG4;H3BPG7
SOD1	Superoxide dismutase [Cu-Zn]	16.7637329101563	14.9214973449707	15.4045925140381	20.9217720031738	21.1583023071289	20.6196212768555	15.0490055084229	16.232349395752	15.8962841033936	3	3	3	21.5	21.5	21.5	13.909	0	8.45	159730000	10	3.75102	0	5.17402	10.6673	3.08838	0	5.20329	7.73039	H7BYH4;P00441	H7BYH4;P00441
ZPR1	Zinc finger protein ZPR1	15.7352733612061	15.6842498779297	15.9587535858154	17.0530242919922	17.0493545532227	17.7154102325439	15.689302444458	15.7281484603882	15.2242069244385	2	2	2	6	6	6	42.542	0	9.2061	15324000	3	2.48642	0.00097479	1.72538	4.6098	2.47514	0.000909457	1.47984	4.39235	H7C0E5;H7BZM7;O75312	H7C0E5;H7BZM7;O75312
SAP18	Histone deacetylase complex subunit SAP18	15.3894348144531	14.8932857513428	16.1988220214844	19.2773189544678	19.6539726257324	19.663932800293	15.5260925292969	16.1195640563965	15.9960737228394	3	3	3	20.3	20.3	20.3	16.036	0	8.4886	73333000	7	4.10391	0	3.65116	11.3715	3.26113	0	4.03789	8.05664	H7BZW6;X6RAL5;O00422;U3KPY7	H7BZW6;X6RAL5;O00422
ALDOA	Fructose-bisphosphate aldolase;Fructose-bisphosphate aldolase A	23.6964321136475	23.7724723815918	23.9123916625977	26.0037612915039	26.7440185546875	25.8399429321289	24.3196868896484	23.3904685974121	23.0246505737305	18	18	14	52.7	52.7	46.7	39.817	0	323.31	8550500000	546	2.27548	0.000960663	2.61764	4.54996	2.96336	0	2.40214	6.23599	J3KPS3;P04075;P04075-2;H3BQN4;H3BPS8;H3BUH7;H3BMQ8;H3BR04;H3BR68;H3BU78;A0A087WXX2;P05062	J3KPS3;P04075;P04075-2;H3BQN4;H3BPS8;H3BUH7;H3BMQ8;H3BR04
RPL36A;RPL36A-HNRNPH2	60S ribosomal protein L36a	15.2607860565186	15.2636432647705	15.4126110076904	21.1583480834961	21.0585880279541	21.9114532470703	15.4942798614502	15.741382598877	16.2569675445557	4	4	1	16.9	16.9	5.6	16.378	0	7.4461	303800000	10	4.02957	0	5.54525	12.3053	4.60874	0	6.06378	16.2204	J3KQN4;P83881;R4GN19;H0Y5B4;H7BZ11;H7BY91;H0Y3V9	J3KQN4;P83881;R4GN19;H0Y5B4;H7BZ11
RPL19	Ribosomal protein L19;60S ribosomal protein L19	14.8716735839844	15.7671747207642	15.8265771865845	21.3718490600586	21.2523708343506	20.6415138244629	15.007869720459	15.7593307495117	15.8603973388672	3	3	3	17.1	17.1	17.1	23.134	0	37.468	177410000	11	4.02617	0	5.54605	12.2867	3.89601	0	5.6001	11.5984	J3QR09;J3KTE4;P84098;J3QL15	J3QR09;J3KTE4;P84098;J3QL15
SNRPN;SNRPB	Small nuclear ribonucleoprotein-associated proteins B and B;Small nuclear ribonucleoprotein-associated protein N	14.6602468490601	15.6657381057739	15.5046730041504	19.6705455780029	19.0718822479248	19.4084739685059	15.8077774047852	16.5386562347412	15.3768348693848	3	3	3	17.2	17.2	17.2	17.546	0	18.973	74597000	35	3.09731	0	3.47588	7.22943	3.4881	0	4.10675	8.99198	J3QLE5;P14678-2;P63162;P14678;P63162-2;P14678-3;J3KRY3;S4R3P3	J3QLE5;P14678-2;P63162;P14678;P63162-2;P14678-3;J3KRY3;S4R3P3
PSMC5	26S protease regulatory subunit 8	16.4201259613037	16.067066192627	15.6750545501709	20.239860534668	20.4421653747559	20.4608421325684	14.9717025756836	16.509708404541	16.3427848815918	6	6	6	26.6	26.6	26.6	29.347	0	139.01	132030000	41	3.07692	0	4.43956	7.49486	4.35405	0	4.32687	13.2517	J3QQM1;P62195;P62195-2;J3QLH6;J3KRP2;J3QSA9;J3QRW1;J3QSE0;J3QRR3;J3KTQ9;Q8NB90-3;Q8NB90-2;Q8NB90	J3QQM1;P62195;P62195-2;J3QLH6;J3KRP2;J3QSA9;J3QRW1;J3QSE0
ZNF207	BUB3-interacting and GLEBS motif-containing protein ZNF207	16.160285949707	15.8006238937378	15.7105550765991	18.2722206115723	17.9276180267334	18.2985801696777	15.5397329330444	15.7092294692993	14.9814376831055	2	2	2	5.1	5.1	5.1	52.541	0	62.618	25326000	8	3.41304	0	2.75601	7.8689	3.62749	0	2.27565	8.06727	J3QRS9;X6R4W8;O43670-2;O43670;O43670-4;J3QS27;J3KTL1;J3KRB6;J3KRW6;H0Y3M2;J3KS31;O43670-3	J3QRS9;X6R4W8;O43670-2;O43670;O43670-4;J3QS27;J3KTL1;J3KRB6;J3KRW6;H0Y3M2;J3KS31;O43670-3
BUB3	Mitotic checkpoint protein BUB3	16.1091384887695	15.2905254364014	16.4012298583984	18.7617664337158	19.8404579162598	18.9733276367188	14.3460750579834	16.3835105895996	15.4430809020996	6	6	6	24.5	24.5	24.5	31.703	0	323.31	67967000	31	2.31061	0.000551111	3.80096	4.905	2.64885	0	3.25822	5.73216	J3QT28;O43684-2;O43684;J3QSX4	J3QT28;O43684-2;O43684;J3QSX4
TBCB	Tubulin-folding cofactor B	15.0261640548706	15.6900720596313	16.0418853759766	19.4176464080811	19.423168182373	19.8973522186279	15.7568521499634	15.8041648864746	15.8527030944824	4	4	4	29	29	29	19.251	0	86.42	77396000	13	4.70331	0	3.77482	14.4419	3.53412	0	3.99335	9.12607	K7EP07;K7EK42;Q99426-2;Q99426;K7EL99;K7EQH0;K7ER04	K7EP07;K7EK42;Q99426-2;Q99426;K7EL99
PRKCSH	Glucosidase 2 subunit beta	14.6068534851074	14.9785795211792	15.1718273162842	17.7521514892578	17.7905578613281	17.5028266906738	15.4511032104492	15.2486352920532	16.0867080688477	2	2	2	4.7	4.7	4.7	60.192	0	16.576	16292000	7	2.83259	0	2.08636	5.66795	3.89724	0	2.76276	9.56863	K7ELL7;P14314-2;P14314;A0A0C4DGP4	K7ELL7;P14314-2;P14314;A0A0C4DGP4
SNRPD2	Small nuclear ribonucleoprotein Sm D2	15.3487367630005	15.7667865753174	15.9068002700806	18.9531860351563	19.7639141082764	20.0688171386719	15.3271446228027	16.2737426757813	16.3448905944824	2	2	2	21.8	21.8	21.8	8.7769	0	5.0377	81716000	6	2.82182	0	3.61338	6.36867	3.33567	0	3.9212	8.29481	K7ERG4;P62316;P62316-2	K7ERG4;P62316;P62316-2
RPS11	40S ribosomal protein S11	15.9063310623169	15.4858341217041	19.9656028747559	25.3678283691406	24.9279365539551	24.3240623474121	16.1130847930908	16.086009979248	16.1178207397461	8	8	8	50	50	50	13.997	0	85.16	2573100000	88	5.07272	0	8.76764	21.7717	2.21877	0.000274945	7.75402	4.97043	M0QZC5;P62280;M0R1H6	M0QZC5;P62280
BLVRB	Flavin reductase (NADPH)	15.773964881897	16.0469532012939	15.4578914642334	17.629207611084	18.3713340759277	18.0530986785889	15.3968744277954	14.8172416687012	15.5994739532471	2	2	2	13.6	13.6	13.6	15.67	0	9.8421	26453000	6	3.00504	0	2.74668	6.57048	2.92634	0	2.25828	6.0353	M0QZL1;M0R192;P30043	M0QZL1;M0R192;P30043
RPS5	40S ribosomal protein S5;40S ribosomal protein S5, N-terminally processed	15.9741458892822	15.4787149429321	18.6577892303467	23.5270042419434	23.3965072631836	23.2062759399414	16.2174377441406	15.275857925415	16.8148040771484	8	8	8	31.5	31.5	31.5	22.391	0	100.3	862820000	63	4.03864	0	7.2739	13.0469	2.59466	0	6.67305	6.11134	M0R0F0;M0R0R2;P46782;M0QZN2	M0R0F0;M0R0R2;P46782;M0QZN2
BABAM1	BRISC and BRCA1-A complex member 1	15.9616413116455	15.3689060211182	15.4595155715942	18.2130374908447	17.8235969543457	17.6978416442871	15.6295366287231	15.6110649108887	16.1589202880859	3	3	3	17.3	17.3	17.3	24.626	0	18.306	16078000	7	3.05482	0	2.11165	6.26038	3.18329	0	2.3148	6.7903	M0R0I0;Q9NWV8;M0R3F4;M0R2A4;M0R2K3;M0R193;M0R2I2;J3KQS6;Q9NWV8-3;Q9NWV8-2;M0QYV1;M0QXG9	M0R0I0;Q9NWV8;M0R3F4;M0R2A4;M0R2K3;M0R193;M0R2I2;J3KQS6;Q9NWV8-3;Q9NWV8-2
NOSIP	Nitric oxide synthase-interacting protein	15.9416065216064	15.7094745635986	14.8584213256836	19.5525741577148	19.4182739257813	19.3100128173828	15.8625345230103	16.2632255554199	15.313982963562	4	4	4	22.4	22.4	22.4	26.804	0	25.096	61712000	20	3.65847	0	3.61371	9.41235	3.50895	0	3.92379	8.98601	M0R3B2;Q9Y314;A0A075B6F9;M0R1K2;M0R1T7;M0QX85;A0A075B797	M0R3B2;Q9Y314;A0A075B6F9;M0R1K2
DDX39A	ATP-dependent RNA helicase DDX39A	15.0867710113525	16.4319438934326	15.7007255554199	18.5582160949707	18.2094039916992	18.4670124053955	15.300235748291	15.0468797683716	14.7605857849121	7	3	1	19.9	11.2	7	49.129	0	20.475	31587000	7	4.25091	0	3.37564	11.7358	2.57259	0.000290398	2.67173	5.31589	O00148;K7EQN7;O00148-3;O00148-2;K7EPJ3;K7EN69;H0Y400;K7ENP6;K7EL56;K7EIL8;A0A140T9X9;F6UJC5;A0A140TA18	O00148;K7EQN7;O00148-3;O00148-2
PDLIM1	PDZ and LIM domain protein 1	15.2729902267456	15.6357765197754	15.53466796875	17.8510360717773	17.4353561401367	17.5120468139648	15.2110738754272	15.9167766571045	15.5589866638184	4	4	4	19.5	19.5	19.5	36.071	0	11.933	16915000	5	2.97321	0	2.0372	5.98391	3.64954	0	2.11833	7.92449	O00151	O00151
PSMD11	26S proteasome non-ATPase regulatory subunit 11	16.1074619293213	15.5420837402344	14.9911489486694	21.3430595397949	22.148754119873	22.4544982910156	15.1400690078735	15.1239318847656	15.4073781967163	11	11	11	28.2	28.2	28.2	47.463	0	288.82	433870000	43	4.40246	0	6.75831	15.2216	3.81114	0	6.43521	11.4441	O00231;O00231-2;J3QRY4;J3QS13	O00231;O00231-2
PSMD12	26S proteasome non-ATPase regulatory subunit 12	15.2632026672363	14.3999214172363	15.2053394317627	18.5584259033203	18.413688659668	18.3474540710449	16.4207611083984	15.2220668792725	15.812671661377	2	2	2	5.3	5.3	5.3	52.904	0	8.8003	36635000	17	2.7621	0	2.62136	5.8045	3.58681	0	3.4837	9.03693	O00232;O00232-2	O00232;O00232-2
DFFA	DNA fragmentation factor subunit alpha	15.3697175979614	14.6786479949951	15.401273727417	19.208288192749	20.002498626709	19.3741073608398	16.0415554046631	15.3054065704346	16.1904907226563	3	3	3	10.9	10.9	10.9	36.521	0	20.491	76873000	15	3.26426	0	3.68248	7.91599	3.68954	0	4.37842	10.0011	O00273;K7ERT1;O00273-2	O00273;K7ERT1;O00273-2
CLIC1	Chloride intracellular channel protein 1	18.9231071472168	16.2202987670898	18.90625	23.103687286377	23.3985939025879	24.1378364562988	18.4479560852051	18.6418228149414	18.2311668395996	9	9	8	52.3	52.3	49.8	26.922	0	323.31	1277600000	108	3.99402	0	5.10639	11.8848	2.36394	0.000287037	5.53015	5.27009	O00299;A6PVS0;Q9NZA1-3;O15247;Q9NZA1-2;Q9NZA1	O00299
KPNA3;KPNA4	Importin subunit alpha-4;Importin subunit alpha-3	15.3679304122925	15.1818828582764	14.5371131896973	18.2554225921631	17.9843063354492	18.3656425476074	15.7730989456177	16.3556022644043	15.8718166351318	2	2	2	3.6	3.6	3.6	57.81	0	8.8052	26278000	7	3.30847	0	2.20162	7.04117	3.48528	0	3.17282	8.43721	O00505;O00629	O00505;O00629
IRS4	Insulin receptor substrate 4	15.2465648651123	15.555492401123	15.1752834320068	19.8339996337891	19.6910629272461	20.0103340148926	15.0273742675781	15.4561386108398	15.3312892913818	9	9	9	11.1	11.1	11.1	133.77	0	35.542	90716000	25	5.07961	0	4.57353	17.7767	5.1549	0	4.51935	18.1647	O14654	O14654
PRMT5	Protein arginine N-methyltransferase 5;Protein arginine N-methyltransferase 5, N-terminally processed	15.4482593536377	15.944730758667	17.2281913757324	20.7463397979736	21.0915641784668	21.2353286743164	15.1147880554199	16.2925224304199	15.8173265457153	11	11	11	21.6	21.6	21.6	67.673	0	71.036	246110000	71	3.84727	0	5.28287	11.2023	3.02909	0	4.81735	7.41369	O14744-5;O14744;O14744-3;O14744-2;O14744-4;G3V580;H0YJX6;G3V5L5;C9JSX3;G3V2L6;G3V2X6;H0YJ77;H0YJD3;G3V507;G3V2F5;G3V5T6;H7BZ44	O14744-5;O14744;O14744-3;O14744-2;O14744-4
PFAS	Phosphoribosylformylglycinamidine synthase	16.4056377410889	15.4885063171387	15.7009601593018	19.6221046447754	19.5297889709473	19.6273574829102	15.2397336959839	15.6027784347534	15.7808246612549	3	3	3	2.1	2.1	2.1	144.73	0	9.4895	68312000	8	4.81549	0	4.05197	15.4458	3.74154	0	3.72805	9.83714	O15067;J3QSG0;J3QSH6	O15067
OGT	UDP-N-acetylglucosamine--peptide N-acetylglucosaminyltransferase 110 kDa subunit	15.8985252380371	14.9028472900391	15.001106262207	21.3298988342285	21.1597213745117	20.8426475524902	15.6691637039185	15.0171298980713	15.9160594940186	12	12	12	11.4	11.4	11.4	116.92	0	88.054	185340000	52	4.28564	0	5.57664	13.8111	4.13495	0	5.84326	13.0583	O15294;O15294-3;O15294-2;O15294-4;C9JZL3	O15294;O15294-3;O15294-2;O15294-4
PPM1G	Protein phosphatase 1G	15.3216705322266	15.5291595458984	14.7543888092041	20.4951438903809	20.976676940918	21.2485198974609	16.2364730834961	15.1929512023926	15.4123039245605	11	11	11	24	24	24	59.271	0	102.15	214560000	57	3.78305	0	5.29287	10.8782	4.23754	0	5.70504	13.5967	O15355	O15355
YKT6	Synaptobrevin homolog YKT6	14.8126201629639	15.9367036819458	15.4886808395386	18.2129516601563	17.9026126861572	18.1064453125	15.3803443908691	15.2291393280029	16.2935085296631	2	2	2	9.8	9.8	9.8	18.58	0	14.952	24954000	4	2.67707	0	2.43967	5.48602	2.84624	0	2.66133	6.06004	O15498-2;O15498;H7C3K7	O15498-2;O15498;H7C3K7
DHX15	Pre-mRNA-splicing factor ATP-dependent RNA helicase DHX15	15.1973876953125	15.4259576797485	15.8156042098999	19.5605964660645	19.1531620025635	18.7561359405518	15.1861934661865	14.9561147689819	16.051887512207	7	7	7	9.8	9.8	9.8	90.932	0	25.667	61484000	32	3.11896	0	3.75857	7.42116	3.62806	0	3.67698	9.32975	O43143	O43143
TXNL1	Thioredoxin-like protein 1	16.0649852752686	15.9594278335571	14.6362371444702	20.4649238586426	20.1854934692383	19.8044509887695	16.2024154663086	15.812840461731	15.7997140884399	5	5	5	26.3	26.3	26.3	32.251	0	235.15	132220000	54	4.26289	0	4.2133	12.6689	3.1167	0	4.59807	7.69	O43396;K7ER96;K7EML9;K7EPB7;K7EKG2	O43396;K7ER96;K7EML9
PPIH	Peptidyl-prolyl cis-trans isomerase H;Peptidyl-prolyl cis-trans isomerase	15.8427333831787	15.427827835083	14.0712089538574	18.8212280273438	20.1035747528076	20.2056617736816	15.0258893966675	15.7987117767334	16.1866912841797	5	4	4	26.6	23.2	23.2	19.208	0	12.103	102270000	16	2.70502	0	4.03972	6.11073	2.56439	0	4.59623	5.77333	O43447;C9JQD4;O43447-2;H0YEL5;C9JAN8	O43447;C9JQD4;O43447-2;H0YEL5
SGTA	Small glutamine-rich tetratricopeptide repeat-containing protein alpha	16.1386375427246	15.3604326248169	15.7827529907227	17.792724609375	17.2919998168945	17.5531044006348	14.9373416900635	15.6415710449219	14.9762897491455	3	3	3	12.1	12.1	12.1	34.063	0	26.093	19968000	22	3.02299	0	2.36088	6.37335	2.58247	0.000478261	1.78534	4.85954	O43765;K7EMD6	O43765;K7EMD6
NUDT21	Cleavage and polyadenylation specificity factor subunit 5	15.2813262939453	15.184196472168	16.1766166687012	18.7441749572754	17.5593223571777	17.8754863739014	15.7645530700684	14.8903179168701	15.4657173156738	3	3	3	9.3	9.3	9.3	26.227	0	13.958	29797000	8	2.4481	0.000561086	2.68613	4.99874	2.21368	0.000907631	2.51228	4.37226	O43809	O43809
AHCYL1	Putative adenosylhomocysteinase 2	15.5549898147583	14.9809217453003	15.5026798248291	17.2347297668457	17.621732711792	18.2302265167236	15.1434059143066	15.4527263641357	15.6011829376221	3	3	3	5.8	5.8	5.8	58.951	0	5.3034	28008000	6	2.70187	0	2.29646	5.47327	2.62461	0.000288372	2.34937	5.30536	O43865;O43865-2;H0Y8B3;Q96HN2-4;Q96HN2-3;Q96HN2-2;Q96HN2	O43865;O43865-2
SYNCRIP	Heterogeneous nuclear ribonucleoprotein Q	15.0548133850098	15.7732467651367	14.9203033447266	18.2166290283203	17.1088523864746	17.5794658660889	15.6559925079346	15.4011554718018	14.900691986084	4	4	4	7.4	7.4	7.4	58.735	0	5.5555	15295000	5	2.3935	0.000768898	2.3157	4.72406	2.33876	0.00045929	2.38553	4.6223	O60506-4;O60506-3;B7Z645;O60506-2;O60506;F6UXX1;O60506-5;H0YAA0;O43390-4;O43390;O43390-2	O60506-4;O60506-3;B7Z645;O60506-2;O60506;F6UXX1;O60506-5
PLIN3	Perilipin-3	15.8536539077759	16.0422916412354	15.1421165466309	19.7510242462158	20.0849800109863	19.6353912353516	16.1254920959473	14.90696144104	15.5069713592529	7	7	7	24.4	24.4	24.4	45.803	0	59.919	83476000	16	3.47778	0	4.31066	9.04246	3.76761	0	4.14444	10.2223	O60664-4;O60664;O60664-3;K7EL96;K7ERZ3;K7ER39;O60664-2;K7EJD0	O60664-4;O60664;O60664-3;K7EL96;K7ERZ3
CPNE3	Copine-3	15.7300281524658	15.898530960083	15.6527376174927	18.0628356933594	17.8151779174805	18.2794189453125	15.2871189117432	15.085729598999	15.9817838668823	5	5	5	9.5	9.5	9.5	60.13	0	6.3655	26912000	6	2.9963	0	2.60093	6.458	3.94251	0	2.29205	9.07786	O75131;A0A087WUS8;A0A087WXR6;E5RHZ0;A0A087WYQ3;E5RFT7;H0YB26	O75131
GGCT	Gamma-glutamylcyclotransferase	15.634464263916	15.6863327026367	15.8682765960693	20.6196212768555	20.1974716186523	19.9972724914551	14.6424646377563	15.9135856628418	16.0810165405273	5	5	5	28.2	28.2	28.2	21.007	0	14.962	94844000	17	3.19003	0	4.72577	8.01207	4.68139	0	4.54176	15.3103	O75223;M0QZK8;H7BZK5;B8ZZK2;O75223-3;O75223-2;O75223-4	O75223;M0QZK8
SNRNP200	U5 small nuclear ribonucleoprotein 200 kDa helicase	15.2210645675659	15.5480060577393	15.7560977935791	16.747730255127	17.1415901184082	16.8735675811768	15.5566291809082	15.725772857666	15.6606349945068	2	2	2	1.2	1.2	1.2	244.5	0	3.0961	11611000	3	3.26585	0	1.27328	5.63016	2.72124	0.000471092	1.41257	4.80046	O75643;O75643-2	O75643;O75643-2
EIF3G	Eukaryotic translation initiation factor 3 subunit G	15.6466312408447	16.390983581543	17.7419853210449	20.885139465332	20.9661865234375	21.5976715087891	15.2257614135742	15.3148880004883	16.1816558837891	8	8	8	30.6	30.6	30.6	35.611	0	323.31	258960000	69	3.90555	0	5.57556	11.6392	2.65316	0	4.55647	6.04854	O75821;K7EL20;K7ER90;K7ENA8;K7EP16;K7EL60	O75821;K7EL20;K7ER90;K7ENA8
IDH1	Isocitrate dehydrogenase [NADP] cytoplasmic	15.6734485626221	15.3478584289551	15.0777626037598	20.4323844909668	21.151538848877	20.6475048065186	15.4766798019409	16.1593189239502	17.0249366760254	7	7	7	17.1	17.1	17.1	46.659	0	169.1	178180000	27	3.09555	0	4.5235	7.58861	4.40067	0	5.37745	14.3784	O75874;C9J4N6	O75874
GLRX3	Glutaredoxin-3	15.2119808197021	16.2690830230713	16.0875606536865	22.7612895965576	22.6125907897949	22.2861328125	15.8107318878174	15.8755569458008	15.7598171234131	6	6	6	18.8	18.8	18.8	37.432	0	323.31	634050000	124	5.90058	0	6.73797	27.5841	4.33142	0	6.69713	14.7112	O76003	O76003
MTA2	Metastasis-associated protein MTA2	15.5273189544678	15.4349002838135	15.5206956863403	19.4012889862061	18.5909080505371	18.7795104980469	16.7438201904297	15.8641424179077	15.9249515533447	5	5	5	8.8	8.8	8.8	75.022	0	14.923	44988000	15	2.73422	0	2.74626	5.78547	3.80949	0	3.4296	9.89422	O94776;O94776-2	O94776;O94776-2
UBXN7	UBX domain-containing protein 7	15.5199317932129	15.6058721542358	16.1723175048828	17.6853828430176	17.9762325286865	17.7500839233398	16.0733032226563	15.466272354126	15.6160306930542	2	2	2	5.7	5.7	5.7	54.862	0	14.789	19386000	6	3.29762	0	2.08536	6.88808	3.10048	0	2.03786	6.31244	O94888;F8WB69;C9JD50	O94888;F8WB69;C9JD50
LYPLA2	Acyl-protein thioesterase 2	15.5497379302979	15.6853733062744	15.7263984680176	19.4311561584473	20.0408687591553	19.6667385101318	15.3895778656006	15.6627559661865	16.2770195007324	2	2	2	9.8	9.8	9.8	17.659	0	4.0706	75118000	7	3.61756	0	3.93647	9.44411	4.58943	0	4.05908	14.224	Q5QPQ0;O95372;Q5QPQ1;Q5QPQ3;Q5QPQ2	Q5QPQ0;O95372;Q5QPQ1;Q5QPQ3;Q5QPQ2
PSMG1	Proteasome assembly chaperone 1	15.4914331436157	16.0076503753662	15.5894689559937	18.6941814422607	18.623514175415	18.8956413269043	15.2980947494507	15.8316688537598	16.0014152526855	4	4	4	19.1	19.1	19.1	30.288	0	10.672	38954000	16	3.73786	0	3.02739	9.25707	4.16199	0	3.04159	10.9392	O95456-2;O95456;F8WBH7	O95456-2;O95456;F8WBH7
TTC4	Tetratricopeptide repeat protein 4	15.3808097839355	16.1868782043457	15.574556350708	19.0528182983398	19.1233291625977	19.1946640014648	15.2472887039185	14.8394088745117	15.8340091705322	4	4	4	11.9	11.9	11.9	44.678	0	9.6918	59532000	8	3.70646	0	3.8167	9.74769	3.80137	0	3.40952	9.84411	O95801	O95801
BAG2	BAG family molecular chaperone regulator 2	15.8957805633545	15.8020992279053	16.6199226379395	20.6662731170654	20.1764068603516	20.2701034545898	15.7689628601074	15.80397605896	15.4193420410156	4	4	4	20.2	20.2	20.2	20.189	0	9.9819	108080000	9	4.7669	0	4.70683	16.0123	3.85375	0	4.26499	10.693	O95816-2;O95816	O95816-2;O95816
BAG3	BAG family molecular chaperone regulator 3	15.306640625	15.309006690979	14.6144714355469	18.3061828613281	17.6605377197266	17.5641937255859	14.6867141723633	15.6039619445801	15.3384103775024	2	2	2	6.6	6.6	6.6	61.594	0	6.6959	18474000	6	2.73819	0	2.63394	5.74483	2.96527	0	2.76693	6.46267	O95817;C9JFK9	O95817;C9JFK9
TXNDC12	Thioredoxin domain-containing protein 12	15.4685611724854	14.3601951599121	15.9970760345459	22.5053844451904	23.0857429504395	23.3215065002441	15.7086791992188	15.2988338470459	15.7636699676514	3	3	3	12.8	12.8	12.8	19.206	0	6.4583	826740000	43	4.88894	0	7.38048	19.2508	3.85188	0	7.6956	12.0274	O95881	O95881
ACTL6A	Actin-like protein 6A	15.9676361083984	15.6412296295166	15.7519512176514	19.2192344665527	19.2707748413086	19.6421604156494	16.3950538635254	15.6630859375	15.2753467559814	3	3	3	8.5	8.5	8.5	43.236	0	13.965	62575000	6	3.27698	0	3.59956	7.92359	4.58794	0	3.59045	13.5946	O96019-2;O96019;C9JQT2;H7C5S0	O96019-2;O96019;C9JQT2;H7C5S0
LDHA	L-lactate dehydrogenase A chain	20.9908237457275	20.262393951416	19.8293991088867	24.2911605834961	24.6564559936523	25.1372261047363	21.4496536254883	20.2116165161133	19.4394664764404	12	11	11	34.6	31	31	36.688	0	114.83	2829600000	188	2.61668	0	4.32804	5.89123	3.31056	0	4.33408	8.36439	P00338;P00338-3;P00338-5;P00338-2;P00338-4;F5GYU2;F5GXY2;F5GXH2;F5GZQ4;F5H5J4;F5H6W8;F5H8H6;F5GXC7;F5GWW2;F5GXU1;F5H5G7;F5H155;G3XAP5;F5H245;P07864	P00338;P00338-3;P00338-5;P00338-2;P00338-4;F5GYU2;F5GXY2
GLUD1	Glutamate dehydrogenase 1, mitochondrial	15.8291015625	15.7063436508179	15.9429588317871	17.6672229766846	17.9394721984863	18.0709953308105	15.64524269104	15.4623117446899	15.5699806213379	3	3	3	9.2	9.2	9.2	46.575	0	5.0843	22307000	7	4.24422	0	2.33339	10.136	3.94688	0	2.06643	8.71443	P00367-3;P00367;P00367-2;P49448	P00367-3;P00367;P00367-2
HPRT1	Hypoxanthine-guanine phosphoribosyltransferase	15.7161159515381	15.8515815734863	15.0863647460938	21.2872219085693	20.5029830932617	20.1445503234863	15.7990283966064	15.1208457946777	15.5158519744873	5	5	5	25.2	25.2	25.2	24.579	0	37.464	191460000	36	3.7243	0	5.16634	10.532	3.61064	0	5.09356	9.95584	P00492;Q9NRG1-2;Q9NRG1	P00492
TK1	Thymidine kinase, cytosolic;Thymidine kinase	16.4999923706055	15.5808868408203	15.39328956604	22.0828838348389	21.434211730957	21.4144325256348	15.5875043869019	15.3070850372314	15.9433250427246	7	7	7	35.5	35.5	35.5	25.468	0	158.98	257140000	36	4.52115	0	6.0312	15.6025	3.8595	0	5.81912	11.4914	P04183;K7ERV3;K7ES52;K7ERJ1;K7ENW5	P04183;K7ERV3;K7ES52;K7ERJ1
TYMS	Thymidylate synthase	15.4158401489258	14.6870775222778	15.3882369995117	18.6033706665039	19.4380836486816	19.0742950439453	15.3881788253784	15.9282360076904	15.7775611877441	2	2	2	8	8	8	35.716	0	71.109	54309000	4	3.48736	0	3.34059	8.55923	3.47356	0	3.87486	8.8171	P04818;P04818-3;P04818-2	P04818;P04818-3;P04818-2
ALDH2	Aldehyde dehydrogenase, mitochondrial	15.023250579834	15.9367256164551	15.3644561767578	22.4406032562256	22.5455207824707	22.2367134094238	15.8095512390137	15.8572692871094	15.2148113250732	9	9	8	23	23	21.5	56.381	0	185.01	540160000	76	5.13618	0	6.7804	20.8199	4.80066	0	6.96614	18.2602	P05091;P05091-2;F8VP50;S4R3S4	P05091;P05091-2
SSB	Lupus La protein	18.5389804840088	16.0974445343018	16.7173652648926	21.7264709472656	21.967098236084	21.6951866149902	18.7763214111328	16.1453819274902	17.65549659729	6	6	6	14.7	14.7	14.7	46.836	0	156.2	316150000	36	2.2925	0.00055481	4.27052	4.92518	2.49939	0	4.67832	5.5845	P05455;E7ERC4	P05455
DKFZp686J1372;TPM3	Tropomyosin alpha-3 chain	15.2848091125488	16.0209712982178	15.4742164611816	22.8836936950684	22.9204025268555	22.9277191162109	15.4484386444092	15.0626029968262	15.5316162109375	13	13	2	49.6	49.6	10.3	27.175	0	173.62	669590000	64	6.09074	0	7.56305	30.8539	5.30338	0	7.31727	22.7867	Q5HYB6;P06753-2;Q5VU61;A0A087WWU8;P06753-5;P06753-3;P06753-6;P06753-4;D6R904;D6RFM2	Q5HYB6;P06753-2;Q5VU61;A0A087WWU8;P06753-5;P06753-3;P06753-6;P06753-4
P4HB	Protein disulfide-isomerase	15.5336894989014	15.4279880523682	15.2253303527832	23.0626106262207	23.2538108825684	23.6805877685547	16.5368309020996	16.1996650695801	15.5111713409424	18	18	18	38	38	38	57.116	0	323.31	1062700000	92	4.47992	0	7.24978	16.0114	5.58514	0	7.93667	26.1211	P07237;H7BZ94;H0Y3Z3;I3L398;I3NI03;I3L0S0;I3L312;I3L3U6;I3L4M2;I3L514;I3L3P5	P07237;H7BZ94;H0Y3Z3
EPRS	Bifunctional glutamate/proline--tRNA ligase;Glutamate--tRNA ligase;Proline--tRNA ligase	15.9419441223145	15.8051910400391	15.468897819519	20.2531299591064	20.2346973419189	20.6724338531494	14.8578777313232	15.3063287734985	15.6635360717773	11	11	11	8.5	8.5	8.5	170.59	0	95.383	129900000	35	4.3168	0	5.11084	13.6869	4.68817	0	4.64808	15.4697	P07814;V9GYZ6	P07814;V9GYZ6
FH	Fumarate hydratase, mitochondrial	16.2618999481201	15.773118019104	16.213171005249	18.3930969238281	19.2287521362305	20.3322143554688	15.1935768127441	15.0082263946533	15.2122020721436	9	9	9	23.6	23.6	23.6	50.212	0	62.892	82543000	25	2.74859	0	4.18002	6.28278	2.28834	0.000466102	3.23529	4.73918	P07954-2;P07954	P07954-2;P07954
ANXA6	Annexin A6	15.3330612182617	15.65651512146	15.1324310302734	18.7166652679443	18.7674446105957	19.0785293579102	15.5472354888916	14.5810203552246	15.0101490020752	5	5	5	9.7	9.7	9.7	72.423	0	12.265	52131000	8	3.64533	0	3.80808	9.4841	4.28179	0	3.48021	12.0005	P08133-2;P08133;E7EMC6;E5RJF5;E5RI05;E5RK63;E5RK69	P08133-2;P08133
ASNS	Asparagine synthetase [glutamine-hydrolyzing]	15.5277137756348	16.0438270568848	16.0997657775879	20.2986717224121	20.4950275421143	20.6128826141357	15.0594491958618	16.0241966247559	16.2084884643555	5	5	5	11.1	11.1	11.1	54.817	0	21.259	148640000	28	3.66665	0	4.70482	10.0554	4.63327	0	4.57843	15.0685	P08243-3;P08243-2;P08243;C9J057;F8WEJ5	P08243-3;P08243-2;P08243
PDHA1	Pyruvate dehydrogenase E1 component subunit alpha, somatic form, mitochondrial	16.2417335510254	15.4134979248047	15.1178894042969	19.9299659729004	19.6589031219482	20.4309902191162	15.4650011062622	15.5565490722656	14.742733001709	5	5	5	13.1	13.1	13.1	40.188	0	11.473	117610000	7	3.80497	0	4.75186	10.7358	3.39465	0	4.41558	8.73832	P08559-3;P08559;P08559-2;P08559-4;Q5JPU3;P29803	P08559-3;P08559;P08559-2;P08559-4
HMGB1;HMGB1P1	High mobility group protein B1;Putative high mobility group protein B1-like 1	15.4509696960449	15.1879253387451	14.9308109283447	21.0782127380371	22.0304927825928	22.6299285888672	15.9194431304932	16.0361328125	15.6795749664307	6	6	5	33.5	33.5	29.7	18.311	0	15.702	459890000	21	3.69594	0	6.03449	10.7029	3.83573	0	6.72298	11.6701	Q5T7C4;P09429;B2RPK0;P23497	Q5T7C4;P09429;B2RPK0
CLTB	Clathrin light chain B	16.3281841278076	15.3251800537109	15.0980415344238	19.2094078063965	18.8267288208008	18.4511299133301	15.4059028625488	15.369421005249	16.28049659729	3	3	3	12.3	12.3	12.3	23.181	0	5.8892	33930000	11	2.97977	0	3.14382	6.69474	2.75666	0	3.24529	6.04629	P09497-2;P09497;H0Y9Q6	P09497-2;P09497
DLD	Dihydrolipoyl dehydrogenase, mitochondrial;Dihydrolipoyl dehydrogenase	15.6038131713867	15.4992866516113	16.514684677124	19.646110534668	19.5457077026367	19.3804512023926	16.8952865600586	15.8260326385498	15.4111347198486	7	7	7	13.8	13.8	13.8	54.177	0	40.718	76821000	18	2.82649	0	3.47994	6.34062	3.41263	0	3.65149	8.45978	P09622;E9PEX6;P09622-2;P09622-3;F8WDM5;A0A1W2PR83;F2Z2E3	P09622;E9PEX6;P09622-2;P09622-3
CBS	Cystathionine beta-synthase	15.9393844604492	16.7176055908203	15.7263641357422	21.2088050842285	20.7449207305908	21.4435920715332	17.4935321807861	15.8695869445801	15.772406578064	8	8	8	12	12	12	60.586	0	51.768	236740000	27	2.8767	0	4.75393	6.84252	3.78757	0	5.00465	10.7733	P0DN79;P35520;P35520-2;C9JMA6;H7C2H4;H7C1W6;H7C2W0	P0DN79;P35520;P35520-2
FDX1	Adrenodoxin, mitochondrial	15.5777072906494	15.3447961807251	15.0062122344971	17.8449630737305	18.38525390625	18.7187919616699	15.9098148345947	16.0070629119873	16.1158771514893	2	2	2	9.2	9.2	9.2	19.393	0	5.1874	35808000	7	3.03958	0	2.30542	6.37808	3.23242	0	3.00676	7.4446	P10109	P10109
TROVE2	60 kDa SS-A/Ro ribonucleoprotein	15.3564710617065	15.6085996627808	15.5583438873291	17.7162570953369	17.786169052124	17.9701194763184	15.1157169342041	15.9109659194946	15.6964292526245	2	2	2	4.2	4.2	4.2	58.482	0	41.603	20577000	7	3.07818	0	2.24981	6.44063	4.55338	0	2.31638	11.1355	P10155-3;P10155-5;P10155-4;P10155;D6RDN1;D6RE09;H0Y9N5;P10155-2	P10155-3;P10155-5;P10155-4;P10155;D6RDN1;D6RE09;H0Y9N5;P10155-2
ESD	S-formylglutathione hydrolase	16.0934944152832	16.5654411315918	14.8779716491699	19.7775650024414	20.1289443969727	19.513427734375	15.1645774841309	15.461688041687	16.3106384277344	3	3	3	9.6	9.6	9.6	31.462	0	20.794	96733000	41	3.37285	0	4.16101	8.54581	2.75585	0	3.96101	6.25429	P10768;X6RA14;U3KQT1;H7BZT7	P10768;X6RA14
PDHB	Pyruvate dehydrogenase E1 component subunit beta, mitochondrial	15.2306270599365	15.5132093429565	15.969425201416	17.7795486450195	17.9102630615234	17.7493896484375	15.3203983306885	15.9605445861816	16.3859214782715	4	4	4	12.6	12.6	12.6	37.514	0	17.934	35192000	28	2.44663	0.000983051	1.92411	4.65237	3.27582	0	2.24198	6.98834	P11177-3;P11177-2;P11177;C9J634;F8WF02	P11177-3;P11177-2;P11177;C9J634;F8WF02
G6PD	Glucose-6-phosphate 1-dehydrogenase	15.7477626800537	15.395622253418	15.8133192062378	17.5193367004395	19.1265487670898	18.9678382873535	15.239164352417	15.3262548446655	14.478120803833	2	2	2	3.3	3.3	3.3	59.256	0	3.1368	46608000	3	2.43627	0.000289044	3.52339	5.19709	2.26489	0.000456432	2.88567	4.59844	P11413;P11413-3;P11413-2	P11413;P11413-3;P11413-2
ADH5	Alcohol dehydrogenase class-3	16.1230812072754	15.9430627822876	15.8374900817871	19.880765914917	19.5910549163818	19.8713760375977	15.7906913757324	15.7710733413696	16.0681571960449	5	5	5	14.7	14.7	14.7	39.724	0	10.013	95255000	23	5.06972	0	3.90442	16.6119	5.1428	0	3.81319	16.8406	P11766;H0YAG8;D6RFE4	P11766;H0YAG8
PEPD	Xaa-Pro dipeptidase	16.40598487854	15.9677867889404	14.8086967468262	20.351749420166	20.2801780700684	20.7492122650146	15.8929176330566	16.1737632751465	16.3121604919434	4	4	4	10	10	10	47.261	0	52.575	126340000	14	4.65061	0	4.3341	14.8921	3.16373	0	4.73289	7.91021	P12955-3;P12955-2;P12955;V9GYE4	P12955-3;P12955-2;P12955;V9GYE4
XRCC6	X-ray repair cross-complementing protein 6	15.0085716247559	14.5388889312744	14.9855928421021	19.9866256713867	19.8526992797852	20.029993057251	15.8410625457764	15.3189144134521	15.7703399658203	6	6	6	13.6	13.6	13.6	65.148	0	71.136	107340000	30	4.82318	0	4.313	15.8551	5.22194	0	5.11209	19.5178	P12956-2;P12956;B1AHC9	P12956-2;P12956;B1AHC9
XRCC5	X-ray repair cross-complementing protein 5	16.2016487121582	15.6835155487061	15.8090963363647	18.426383972168	18.0173454284668	17.9885177612305	15.8423233032227	15.8886766433716	15.7070140838623	3	3	3	4.5	4.5	4.5	82.704	0	40.18	24078000	12	3.98241	0	2.33141	9.26875	3.35884	0	2.246	7.23159	P13010	P13010
RNH1	Ribonuclease inhibitor	16.1401500701904	15.4830856323242	15.3195457458496	19.9974269866943	20.1194820404053	20.5238513946533	16.0988330841064	15.8764228820801	16.0375823974609	9	9	9	23.4	23.4	23.4	49.973	0	98.879	124720000	42	4.77781	0	4.20931	15.4551	3.98131	0	4.56599	11.5022	P13489;H0YCR7;E9PIM9;E9PMJ3;E9PLZ3;E9PR82;E9PMI1;E9PMA9;E9PMN0;E9PIK5	P13489
PDIA4	Protein disulfide-isomerase A4	15.7635364532471	16.3097496032715	17.4964542388916	22.5681686401367	22.4408226013184	22.825798034668	15.0121383666992	15.5874977111816	14.4751930236816	20	20	20	34.6	34.6	34.6	72.932	0	323.31	686060000	125	4.61921	0	7.58665	17.2214	3.504	0	6.08835	9.75859	P13667;C9JMN9	P13667
PLS3	Plastin-3	19.8542098999023	20.7944602966309	22.1139526367188	25.2641220092773	25.7059707641602	25.6559715270996	21.0096626281738	18.96728515625	20.5316276550293	25	25	25	39.8	39.8	39.8	70.81	0	323.31	4813800000	483	2.97773	0	5.3725	7.33567	2.63482	0	4.62115	6.00064	P13797;A0A0A0MSQ0;P13797-2;P13797-3;U3KQI3;H7C4N2;P13796;F2Z2Z9;Q5TBN3;Q14651	P13797;A0A0A0MSQ0;P13797-2;P13797-3
PRKAR2A	cAMP-dependent protein kinase type II-alpha regulatory subunit	14.5573358535767	15.332103729248	15.6514549255371	18.2521915435791	18.9454154968262	18.980598449707	15.779091835022	15.2326879501343	16.4581985473633	4	4	4	12.8	12.8	12.8	43.066	0	9.539	45570000	9	2.61352	0	2.90274	5.51345	3.0393	0	3.54577	7.06052	P13861-2;P13861;H7C330;C9J830	P13861-2;P13861;H7C330
HNRNPL	Heterogeneous nuclear ribonucleoprotein L	17.5098762512207	15.4404468536377	18.3342933654785	22.8615455627441	22.6604709625244	23.4252052307129	15.3700256347656	15.7628479003906	15.2862615585327	14	14	13	30.9	30.9	29.7	64.132	0	252.55	798380000	59	4.98996	0	7.50936	20.1881	2.56622	0	5.88754	5.94294	P14866;M0QXS5;P14866-2;M0R1W6;M0QYT0;B4DVF8;M0QYL7;M0R076;H7C464	P14866;M0QXS5;P14866-2
DARS	Aspartate--tRNA ligase, cytoplasmic	15.7333755493164	15.4873924255371	15.5056266784668	19.6631107330322	19.8972873687744	19.8739452362061	15.6435499191284	16.3609085083008	15.0954723358154	8	8	8	18.2	18.2	18.2	57.136	0	51.893	94872000	23	3.41048	0	4.11147	8.67618	5.58721	0	4.23598	20.3004	P14868;P14868-2;H7BZ35;C9J7S3;H7C278;C9JLC1;C9JQM9	P14868;P14868-2
GLUL	Glutamine synthetase	16.4918670654297	15.963960647583	15.7406845092773	19.5131168365479	19.206750869751	19.6378231048584	16.4989395141602	15.5435066223145	15.8926486968994	4	4	4	11	11	11	42.064	0	68.736	62740000	10	3.45844	0	3.4742	8.53404	3.71849	0	3.38706	9.48996	P15104	P15104
GSPT1;GSPT2	Eukaryotic peptide chain release factor GTP-binding subunit ERF3A;Eukaryotic peptide chain release factor GTP-binding subunit ERF3B	15.6163654327393	15.2086038589478	15.5690250396729	20.7962989807129	20.656587600708	20.4663238525391	16.3200798034668	16.2327079772949	15.5839576721191	7	7	7	10.1	10.1	10.1	68.6	0	15.032	145070000	11	4.27983	0	4.59415	13.0848	5.25964	0	5.17507	19.8747	P15170-2;P15170-3;H3BR35;P15170;Q8IYD1;H3BSV8	P15170-2;P15170-3;H3BR35;P15170;Q8IYD1
RPA2	Replication protein A 32 kDa subunit	15.3729496002197	15.9584484100342	15.2161836624146	19.2942295074463	20.0108680725098	19.2104682922363	15.7884712219238	15.5945129394531	16.2152709960938	2	2	2	11.2	11.2	11.2	19.433	0	5.2546	71653000	8	3.50338	0	3.6391	8.8059	3.52078	0	3.98933	9.06873	Q5TEJ7;P15927;P15927-2;P15927-3	Q5TEJ7;P15927;P15927-2;P15927-3
HSPA6;HSPA7	Heat shock 70 kDa protein 6;Putative heat shock 70 kDa protein 7	21.2192573547363	21.2305068969727	20.7958297729492	23.3978290557861	24.1981925964355	24.1951217651367	21.5880813598633	20.8444480895996	21.208179473877	9	1	1	15.1	1.7	1.7	71.027	0	94.366	1727500000	134	2.86632	0	2.71681	6.14603	3.15065	0	2.84852	7.08107	P17066;P48741	P17066;P48741
CTPS1	CTP synthase 1	15.807689666748	15.0222110748291	16.0556297302246	19.4098091125488	19.9028015136719	19.853401184082	16.3487358093262	15.145959854126	15.3785419464111	6	6	6	10	10	10	66.69	0	35.091	93136000	16	3.28957	0	4.09759	8.1903	3.52114	0	4.09349	9.12299	P17812;P17812-2	P17812;P17812-2
RPL35A	60S ribosomal protein L35a	15.4432144165039	15.8633651733398	18.023998260498	21.715892791748	22.7991390228271	23.3423004150391	16.1116352081299	15.6538009643555	15.7162551879883	6	6	6	44.5	44.5	44.5	12.538	0	53.883	750340000	43	3.7726	0	6.79188	11.3372	2.57096	0	6.17558	5.98691	P18077;C9K025;F8WBS5;F8WB72	P18077;C9K025;F8WBS5;F8WB72
ATF1	Cyclic AMP-dependent transcription factor ATF-1	14.7145175933838	15.8464832305908	15.5227394104004	18.7707557678223	18.3465747833252	18.0525054931641	15.537576675415	15.5700416564941	15.8305597305298	2	2	1	25.7	25.7	19.1	15.295	0	7.9001	27375000	4	3.56209	0	2.74389	8.36134	2.80433	0	3.0287	6.10713	P18846-2;P18846	P18846-2;P18846
NCL	Nucleolin	16.0068893432617	15.2686815261841	15.9962902069092	18.6318683624268	19.0753631591797	20.5844573974609	16.2100772857666	15.0957698822021	15.1936769485474	7	7	7	9.3	9.3	9.3	76.613	0	16.239	89739000	12	2.32857	0.000559819	3.93072	4.97529	2.34174	0.000274336	3.67328	4.96729	P19338;H7BY16	P19338;H7BY16
EIF2S2	Eukaryotic translation initiation factor 2 subunit 2	16.2214756011963	15.3981084823608	15.7821311950684	19.1719093322754	19.4166603088379	19.8916511535645	15.5929117202759	15.275411605835	15.2826366424561	4	4	4	16.2	16.2	16.2	38.388	0	11.697	71840000	3	4.19654	0	4.10975	12.2394	3.50194	0	3.69284	8.83131	P20042	P20042
BTF3	Transcription factor BTF3	15.4911727905273	16.0175437927246	15.9342422485352	21.0897331237793	20.3051109313965	20.2346572875977	17.5095195770264	16.2807807922363	14.9358062744141	5	5	5	30.9	30.9	30.9	17.699	0	67.008	115180000	16	2.25332	0.000547461	4.30113	4.82118	3.9186	0	4.72885	11.2852	P20290-2;P20290;D6RDG3;E9PPC3;H0Y9Y1;E9PL10;Q96K17-3;Q96K17	P20290-2;P20290;D6RDG3
FLNA	Filamin-A	15.1360874176025	15.5255680084229	15.991418838501	20.3490467071533	21.1520767211914	21.3714408874512	15.5456695556641	16.2725791931152	15.9300098419189	24	24	22	12.4	12.4	11.8	276.55	0	177.48	230500000	64	3.75163	0	5.04144	10.6127	3.77332	0	5.4065	10.8758	Q5HY54;P21333-2;P21333;A0A087WWY3;Q60FE5;F8WE98;Q14315-2;Q14315;H0Y5F3	Q5HY54;P21333-2;P21333;A0A087WWY3;Q60FE5
HNRNPA2B1	Heterogeneous nuclear ribonucleoproteins A2/B1	15.3011684417725	15.3293771743774	18.4290161132813	22.3793811798096	21.6570434570313	22.845588684082	16.1793823242188	15.5335521697998	15.4360580444336	8	8	8	27.8	27.8	27.8	37.429	0	323.31	609050000	101	4.0249	0	6.57767	12.7213	2.25345	0.000275556	5.94082	4.97548	P22626;P22626-2;A0A087WUI2	P22626;P22626-2;A0A087WUI2
WARS	Tryptophan--tRNA ligase, cytoplasmic;T1-TrpRS;T2-TrpRS	15.5937509536743	15.8172855377197	15.4462413787842	18.6440505981445	18.3876457214355	18.8049774169922	15.3033666610718	15.221097946167	15.0033349990845	3	3	3	8.3	8.3	8.3	53.165	0	43.591	42180000	7	4.65672	0	3.43629	13.6945	4.29162	0	2.99313	11.4032	P23381;P23381-2;G3V2F2;G3V3R3;G3V4S4;G3V313;G3V339;G3V2C0;G3V4C7;G3V4N8;G3V5W1;G3V3S7;G3V3X0;G3V3P2;G3V227;H0YJP3;G3V277	P23381;P23381-2
RPS3	40S ribosomal protein S3	15.3879528045654	17.030689239502	16.7382774353027	24.1441249847412	24.9044380187988	24.6837043762207	18.9920921325684	18.3183670043945	16.2418670654297	14	14	14	57.6	57.6	57.6	26.688	0	254.73	2416700000	228	2.84501	0	6.72665	7.02239	3.91431	0	8.19178	12.5248	P23396;P23396-2;E9PL09;E9PPU1;H0YEU2;F2Z2S8;H0YCJ7;H0YF32;E9PQ96;E9PJH4;E9PK82;E9PSF4;E9PQX2;H0YES8	P23396;P23396-2;E9PL09;E9PPU1;H0YEU2;F2Z2S8;H0YCJ7
CFL1	Cofilin-1	20.1186485290527	20.8667278289795	19.8408088684082	24.6181735992432	24.0003852844238	23.0594520568848	18.6106491088867	19.6140003204346	20.4073371887207	8	7	5	51.8	47.6	37.3	18.502	0	305.86	1379200000	112	2.49031	0	4.34867	5.50717	2.56686	0	3.61728	5.59076	P23528;E9PP50;E9PK25;G3V1A4;E9PS23;E9PQB7;E9PLJ3	P23528;E9PP50;E9PK25;G3V1A4;E9PS23;E9PQB7;E9PLJ3
RRM1	Ribonucleoside-diphosphate reductase large subunit	15.7883434295654	15.6585645675659	14.7413463592529	18.7143974304199	18.8887386322021	18.7774696350098	15.978066444397	14.5812158584595	15.9033603668213	4	4	4	5.1	5.1	5.1	90.069	0	14.391	45901000	16	2.71446	0	3.30599	5.94033	3.28186	0	3.39745	7.83863	P23921;E9PL69	P23921;E9PL69
PSMA3	Proteasome subunit alpha type-3	17.2082366943359	15.4847736358643	15.6490707397461	20.8936576843262	20.745979309082	21.8394050598145	16.3108463287354	15.3152761459351	15.6747970581055	7	7	7	26.6	26.6	26.6	27.647	0	204.89	279130000	33	3.55803	0	5.39271	9.81396	2.8355	0	5.04565	6.75255	P25788-2;P25788;G3V4X5;G3V3W4;G3V5N4;H0YJ03	P25788-2;P25788
MSN	Moesin	16.1993255615234	15.828592300415	14.5861911773682	21.253101348877	20.5364437103271	20.638988494873	15.5122117996216	15.6670665740967	17.3075351715088	6	6	5	9.2	9.2	8	67.819	0	12.332	109030000	9	2.78042	0	4.64724	6.48674	3.22015	0	5.27147	8.27963	P26038	P26038
DDX6	Probable ATP-dependent RNA helicase DDX6	14.645959854126	15.5720920562744	15.4958839416504	17.9342422485352	18.2767295837402	18.442346572876	16.4509410858154	15.3259897232056	15.5504484176636	1	1	1	2.3	2.3	2.3	54.416	0	21.688	27828000	6	2.54256	0.000285057	2.44198	5.14227	3.06715	0	2.97979	6.89132	P26196	P26196
RPL13	60S ribosomal protein L13	15.3067035675049	15.7195415496826	16.2750720977783	22.296028137207	21.7031135559082	21.9455547332764	17.5956535339355	16.5258731842041	16.0094985961914	6	6	6	28	28	28	24.261	0	323.31	442680000	45	3.34673	0	5.27122	8.81801	4.33404	0	6.21446	14.4813	P26373;P26373-2;J3KS98;J3QSB4;H3BUK8	P26373;P26373-2
TARS	Threonine--tRNA ligase, cytoplasmic	14.5174598693848	15.6097211837769	15.7634611129761	20.0256042480469	20.5662117004395	20.8823547363281	15.1882696151733	15.1526823043823	15.8447799682617	8	8	8	10.9	10.9	10.9	83.434	0	99.586	146690000	11	3.95568	0	5.09615	11.6765	3.43634	0	5.19451	9.19055	P26639;P26639-2;D6RCA5;D6R9F8;D6RDJ6;D6RBR8;D6RJ97;D6RHV7;D6RCS6	P26639;P26639-2
YWHAQ	14-3-3 protein theta	19.2966365814209	16.3142127990723	18.65673828125	22.2040576934814	23.0973777770996	23.5112800598145	19.8532409667969	17.1438159942627	18.4468574523926	14	10	10	55.5	41.6	41.6	27.764	0	323.31	880480000	125	2.15867	0.000968685	4.45627	4.58342	2.10119	0.000670757	4.84838	4.46787	P27348;E9PG15	P27348;E9PG15
PSMB4	Proteasome subunit beta type-4	15.3793268203735	15.7056264877319	15.1248178482056	20.7067680358887	20.8016510009766	20.5212173461914	14.7496938705444	16.0694007873535	15.6559638977051	4	4	4	20.5	20.5	20.5	29.204	0	13.719	182550000	16	3.69674	0	5.18486	10.4045	5.02477	0	5.27329	18.3623	P28070	P28070
MAPK1	Mitogen-activated protein kinase 1	15.7724571228027	15.9182739257813	15.1422395706177	20.4052391052246	19.4087066650391	18.8288078308105	15.5832386016846	16.4519691467285	15.6715965270996	4	4	4	10.8	10.8	10.8	41.389	0	55.2	61369000	25	2.60998	0	3.64532	5.7248	2.79265	0	3.93659	6.36695	P28482;P28482-2;B3KR49;E9PJF0;E9PQW4;P27361-2;P27361-3;P27361	P28482;P28482-2
LAP3	Cytosol aminopeptidase	16.2281837463379	15.5881996154785	16.2720470428467	19.7873687744141	20.0152263641357	20.1547966003418	15.1300926208496	15.7457685470581	15.4116077423096	6	6	6	15.2	15.2	15.2	52.771	0	55.268	100050000	25	4.59282	0	4.55664	14.8096	4.06133	0	3.95632	11.4484	P28838-2;P28838;H0Y9Q1;H0Y983	P28838-2;P28838;H0Y9Q1
ECHS1	Enoyl-CoA hydratase, mitochondrial	15.678897857666	15.9899120330811	15.5526504516602	19.6939315795898	21.0682582855225	21.095947265625	15.4883594512939	15.9977159500122	15.8779640197754	4	4	4	15.9	15.9	15.9	31.387	0	9.2836	172150000	13	3.23457	0	4.83137	8.22125	3.27528	0	4.87889	8.40195	P30084	P30084
CMPK1	UMP-CMP kinase	15.2040338516235	16.0189514160156	15.8591766357422	17.4898128509521	17.25634765625	17.3801307678223	15.4362983703613	15.395809173584	15.9418611526489	1	1	1	7.1	7.1	7.1	18.979	0	70.755	14310000	6	3.16097	0	1.78411	6.19141	2.5416	0.000463158	1.68138	4.693	Q5T0D2;P30085	Q5T0D2;P30085
PDIA3	Protein disulfide-isomerase A3	15.3340854644775	15.4598636627197	15.6617622375488	24.1832275390625	23.9652843475342	24.2812538146973	14.6857805252075	15.4000291824341	15.6608505249023	13	13	9	28.5	28.5	19.6	56.782	0	305.83	1778000000	155	5.07862	0	8.89437	21.9052	6.47002	0	8.65802	37.076	P30101	P30101
PPP2R1A	Serine/threonine-protein phosphatase 2A 65 kDa regulatory subunit A alpha isoform	17.4593601226807	16.8739337921143	16.3990135192871	22.0954055786133	21.7926979064941	22.1827201843262	16.6687679290771	16.4235763549805	15.9520034790039	11	11	10	17	17	15.8	65.308	0	51.944	379210000	51	4.71321	0	5.67549	16.6315	4.00153	0	5.11284	11.9283	P30153;B3KQV6;C9J9C1;E9PH38;E9PPI5;E9PHZ6	P30153;B3KQV6;C9J9C1
PPP2R1B	Serine/threonine-protein phosphatase 2A 65 kDa regulatory subunit A beta isoform	15.4487676620483	15.3739776611328	15.6977348327637	17.1327743530273	17.6342582702637	17.4053497314453	15.559006690979	15.0373706817627	15.832010269165	2	1	1	3.6	2.1	2.1	52.213	0	3.2327	10826000	6	2.65336	0.000284404	1.91466	5.11264	3.3756	0	1.88397	6.85344	P30154-5;P30154-4;P30154;P30154-2;H0YDG7;P30154-3	P30154-5;P30154-4;P30154;P30154-2;H0YDG7;P30154-3
NMT1;NMT2	Glycylpeptide N-tetradecanoyltransferase 1;Glycylpeptide N-tetradecanoyltransferase;Glycylpeptide N-tetradecanoyltransferase 2	15.256649017334	15.7324047088623	15.7434864044189	17.1951141357422	17.1268367767334	16.7499656677246	15.5535087585449	15.5843849182129	15.9302654266357	2	2	2	3.6	3.6	3.6	48.14	0.0090215	1.9578	13170000	2	2.71981	0.000763948	1.33459	4.70431	2.61817	0.000460251	1.44646	4.63738	P30419-2;P30419;K7EN82;B7Z8J4;Q5VUC6;O60551	P30419-2;P30419;K7EN82;B7Z8J4;Q5VUC6;O60551
ADSS	Adenylosuccinate synthetase isozyme 2	15.4884166717529	16.4420623779297	15.8986568450928	20.9924392700195	21.128833770752	21.4322929382324	15.2777652740479	16.0327777862549	15.2941694259644	8	8	8	17.3	17.3	17.3	50.097	0	19.242	229890000	16	4.44301	0	5.64962	14.8333	4.1708	0	5.24148	12.934	P30520	P30520
SDHA	Succinate dehydrogenase [ubiquinone] flavoprotein subunit, mitochondrial	16.3850555419922	15.5267267227173	16.3067569732666	20.4137687683105	20.7258529663086	21.127025604248	16.4758834838867	15.8102684020996	15.9602069854736	2	2	2	3.6	3.6	3.6	67.299	0	4.6851	150050000	1	4.07057	0	4.67343	12.0284	3.77775	0	4.6827	10.5691	P31040-2;P31040;A0A087X1I3;D6RFM5;P31040-3	P31040-2;P31040;A0A087X1I3;D6RFM5;P31040-3
MAT2A	S-adenosylmethionine synthase isoform type-2	15.2275009155273	15.6949739456177	15.9395046234131	17.8969020843506	19.3936538696289	19.6494770050049	15.7235765457153	15.1725559234619	15.1224422454834	3	3	3	10.4	10.4	10.4	32.964	0	30.278	68373000	11	2.4843	0.000294537	3.64049	5.35761	2.341	0.000273128	3.35935	4.90333	P31153-2;P31153	P31153-2;P31153
SFN	14-3-3 protein sigma	20.0506286621094	16.875904083252	18.9964847564697	23.5275688171387	23.6029434204102	23.2598533630371	19.6982841491699	18.7615165710449	16.8353118896484	6	3	3	24.5	13	13	24.336	0	9.3304	1006500000	15	2.39102	0.000293144	5.03175	5.30124	2.16623	0.000461216	4.82245	4.63997	P31947-2;P31947	P31947-2;P31947
CTH	Cystathionine gamma-lyase	16.4109382629395	15.4363584518433	15.979248046875	18.2084522247314	17.923412322998	17.7361927032471	15.8594837188721	16.0140762329102	15.2858219146729	3	3	3	9.1	9.1	9.1	39.505	0	4.2413	37683000	11	2.99418	0	2.23623	6.20095	2.51958	0.000480349	2.01384	4.86904	P32929-2;P32929-3;P32929	P32929-2;P32929-3;P32929
DUT	Deoxyuridine 5-triphosphate nucleotidohydrolase, mitochondrial	15.632791519165	16.5893573760986	19.4192237854004	23.4763984680176	25.4879741668701	24.8066177368164	17.1501502990723	18.9610023498535	16.1331272125244	8	8	8	56.7	56.7	56.7	17.748	0	323.31	3398300000	84	2.67319	0	7.17557	6.42815	2.34561	0.000291765	7.37654	5.34119	P33316-2;H0YNW5;H0YKC5;P33316;H0YNJ9;H0YMM5;A0A0C4DGL3;H0YKI0;H0YMP1	P33316-2;H0YNW5;H0YKC5;P33316;H0YNJ9;H0YMM5;A0A0C4DGL3;H0YKI0
MCM7	DNA replication licensing factor MCM7	15.5931606292725	15.924617767334	15.4671802520752	18.9689064025879	19.2805786132813	19.2548179626465	15.9262866973877	14.9503746032715	15.995418548584	5	5	5	5.7	5.7	5.7	81.307	0	41.933	55483000	10	3.26226	0	3.54407	7.84282	4.49574	0	3.50645	13.0317	P33993;P33993-2;P33993-3	P33993;P33993-2;P33993-3
MYH9	Myosin-9	15.4830741882324	14.9899063110352	16.018404006958	19.3669681549072	19.029670715332	19.2261924743652	15.4933986663818	15.4448680877686	15.6772727966309	9	9	8	5.4	5.4	4.5	226.53	0	146.54	54517000	21	5.15588	0	3.6691	16.6222	3.53947	0	3.71048	8.99124	P35579;P35579-2;REV__S4R3H4;REV__E7EQT4;REV__Q9UKV3-5;REV__Q9UKV3;P35749-4;P35749-3;P35749;P35749-2	P35579;P35579-2
GLRX	Glutaredoxin-1	15.989875793457	15.4396076202393	15.8074188232422	19.6136474609375	18.6972312927246	18.2614059448242	15.6818027496338	15.7251243591309	15.9864616394043	2	2	2	17.9	17.9	17.9	11.776	0	5.3895	37695000	9	2.76489	0	3.05963	6.00286	2.71301	0	3.11179	5.87024	P35754	P35754
ATP6V1E1;ATP6V1E2	V-type proton ATPase subunit E 1;V-type proton ATPase subunit E 2	15.3440990447998	16.1300239562988	16.0715274810791	18.968692779541	18.342643737793	18.9213600158691	15.23166847229	15.6125726699829	14.8074111938477	4	4	4	17.3	17.3	17.3	22.706	0	6.778	50455000	9	3.48157	0	3.52701	8.6544	3.0666	0	2.89568	6.84361	P36543-3;P36543;P36543-2;Q96A05;C9J8H1	P36543-3;P36543;P36543-2;Q96A05;C9J8H1
PGM1	Phosphoglucomutase-1	15.7480983734131	15.9415836334229	15.6604747772217	19.3619804382324	19.9139518737793	20.1424865722656	15.6313667297363	15.3399543762207	16.0256805419922	9	9	9	18.9	18.9	18.9	61.448	0	39.074	92573000	31	3.76724	0	4.14047	10.2182	4.08621	0	4.02275	11.6229	P36871;P36871-2;P36871-3	P36871;P36871-2;P36871-3
SRP14	Signal recognition particle 14 kDa protein	14.9551868438721	15.3816814422607	16.13623046875	18.0901126861572	18.0598087310791	18.2005729675293	15.1987056732178	15.1909027099609	15.9842758178711	2	2	2	11	11	11	14.57	0.0022796	2.5817	25317000	5	3.24563	0	2.65887	7.25238	2.78211	0	2.6258	5.86203	P37108;H0YLW0;H0YLA2	P37108;H0YLW0;H0YLA2
ATP6V1A	V-type proton ATPase catalytic subunit A	15.5963878631592	15.8289890289307	15.5641050338745	19.8316192626953	20.417179107666	20.5035705566406	16.2359867095947	16.2557353973389	15.5500726699829	6	6	6	11.6	11.6	11.6	64.735	0	33.956	125940000	30	3.75999	0	4.23686	10.2428	4.45148	0	4.58763	14.0313	P38606-2;P38606	P38606-2;P38606
RPL3	60S ribosomal protein L3	17.8167858123779	15.3617839813232	15.3806114196777	21.8656959533691	22.00341796875	22.1251602172852	15.9969158172607	15.6820259094238	15.4529132843018	9	9	9	21.3	21.3	21.3	46.108	0	36.272	376740000	30	5.44986	0	6.28747	22.8973	2.68203	0	5.8117	6.32633	P39023;G5E9G0;B5MCW2;H7C422;H7C3M2;F8WCR1;Q92901	P39023;G5E9G0;B5MCW2;H7C422
MDH2	Malate dehydrogenase, mitochondrial;Malate dehydrogenase	18.0556030273438	16.7918071746826	18.8081970214844	21.2879791259766	21.6502990722656	22.1918983459473	18.0351715087891	18.9554119110107	18.2313137054443	13	13	13	41.7	41.7	41.7	35.503	0	72.982	403890000	79	2.9991	0	3.30276	6.82684	2.39407	0.000281179	3.82486	5.1392	P40926;P40926-2;G3XAL0	P40926;P40926-2;G3XAL0
RFC3	Replication factor C subunit 3	16.185302734375	15.0801868438721	15.187084197998	18.685604095459	18.8206195831299	18.8966903686523	15.5814390182495	15.4638977050781	16.2630958557129	2	2	2	8.2	8.2	8.2	34.756	0	164.33	44756000	9	3.5315	0	3.03149	8.49961	3.12554	0	3.31678	7.25323	P40938-2;P40938	P40938-2;P40938
ECI1;DCI	Enoyl-CoA delta isomerase 1, mitochondrial	15.3422393798828	15.8339958190918	15.8630323410034	19.8551502227783	19.155647277832	18.7479248046875	15.603422164917	15.6675281524658	15.3083057403564	4	4	4	15.8	15.8	15.8	30.895	0	30.148	59658000	13	3.3964	0	3.72649	8.43658	3.21544	0	3.57315	7.68755	P42126-2;P42126;H3BS70;Q96DC0	P42126-2;P42126;H3BS70;Q96DC0
TMPO	Lamina-associated polypeptide 2, isoform alpha;Thymopoietin;Thymopentin	15.6321754455566	15.6444873809814	14.8970766067505	18.0965919494629	20.0914287567139	20.7237243652344	15.5630722045898	15.4426164627075	15.1482448577881	9	9	9	15.3	15.3	15.3	75.491	0	16.986	109210000	22	2.21789	0.000767241	4.2526	4.71889	2.16197	0.000454545	4.246	4.56889	P42166;G5E972;P42167-3;P42167-2;P42167;H0YJH7	P42166
USP5	Ubiquitin carboxyl-terminal hydrolase 5	15.169641494751	15.8610401153564	15.4079360961914	18.6425094604492	17.7891998291016	18.3855934143066	15.9304313659668	15.5566530227661	15.3334426879883	5	5	5	7.8	7.8	7.8	93.307	0	9.0968	32272000	8	3.01429	0	2.66559	6.55042	3.00171	0	2.79289	6.58651	P45974-2;P45974;REV__Q9UPY3-2;REV__Q9UPY3	P45974-2;P45974
CRKL	Crk-like protein	16.0787353515625	16.2415046691895	15.7695722579956	20.4463348388672	19.9880752563477	18.7515029907227	16.1678218841553	15.1811275482178	15.5554580688477	6	6	6	30.7	30.7	30.7	33.777	0	42.413	64680000	27	2.66661	0	4.09384	6.00134	2.6704	0	3.6987	5.92037	P46109	P46109
MAP2K3	Dual specificity mitogen-activated protein kinase kinase 3	15.9348106384277	15.4916172027588	15.4499092102051	20.0330963134766	19.1104583740234	19.3934135437012	15.2725257873535	15.8082599639893	15.9649829864502	5	5	3	16.4	16.4	11.8	39.318	0	86.677	67760000	17	3.43098	0	3.8304	8.62461	3.61164	0	3.88688	9.39044	P46734;P46734-2;P46734-3;J3QR49;E9PRZ0;X6RB39;J3QL77;K7ELM6;E9PMA8;K7EIW3;J3KRV4	P46734;P46734-2;P46734-3;J3QR49
CAPZB	F-actin-capping protein subunit beta	15.8660564422607	15.7560024261475	15.964054107666	19.4002914428711	18.8421497344971	18.8641586303711	15.5005054473877	15.801342010498	15.0486297607422	5	5	5	18.8	18.8	18.8	30.628	0	54.527	45666000	14	3.63946	0	3.58537	9.31581	4.10416	0	3.1735	10.8633	P47756-2;B1AK87;B1AK88;P47756;B1AK85	P47756-2;B1AK87;B1AK88;P47756
RPL29	60S ribosomal protein L29	18.0695381164551	17.7777652740479	16.1959495544434	20.5899620056152	21.0755882263184	20.939567565918	18.4232711791992	16.7902221679688	16.4252586364746	2	2	2	14.5	14.5	14.5	17.752	0	45.441	179620000	24	2.355	0.000562358	3.65546	5.00009	2.37617	0.000277405	3.52062	5.0314	P47914	P47914
CCT5	T-complex protein 1 subunit epsilon	15.3942708969116	15.4377784729004	15.5033588409424	22.2809906005859	22.1377487182617	22.4035339355469	15.9726390838623	15.713830947876	14.5102958679199	11	11	11	21.1	21.1	21.1	59.67	0	36.391	477810000	30	3.94382	0	6.87517	12.3421	6.8815	0	6.82896	37.2984	P48643;E7ENZ3;B7ZAR1;E9PCA1;P48643-2;D6RIZ7	P48643;E7ENZ3;B7ZAR1;E9PCA1;P48643-2
ALDH9A1	4-trimethylaminobutyraldehyde dehydrogenase	15.76282787323	16.7202987670898	15.0001583099365	21.4890003204346	21.3769626617432	21.1560974121094	15.4732036590576	15.8016386032104	17.9974670410156	10	10	10	22.7	22.7	22.7	53.801	0	271.64	280300000	62	2.45238	0	4.91658	5.47268	3.39097	0	5.51293	9.08014	P49189;P49189-2	P49189;P49189-2
RPL34	60S ribosomal protein L34	16.0665245056152	15.3951406478882	15.039270401001	20.8242416381836	21.0490322113037	21.6012172698975	15.0345401763916	14.9367351531982	14.5253782272339	6	6	6	36.8	36.8	36.8	13.293	0	33.136	264080000	25	4.652	0	6.32595	16.7086	3.92872	0	5.65785	11.8005	P49207	P49207
SARS	Serine--tRNA ligase, cytoplasmic	15.0918645858765	15.3417444229126	16.1247406005859	17.9848175048828	17.8254814147949	18.4627799987793	15.8167095184326	15.0517263412476	16.2796745300293	2	2	2	3.2	3.2	3.2	61.312	0	3.5808	26779000	5	2.37051	0.000762313	2.37499	4.69345	2.66821	0	2.57158	5.52639	Q5T5C7;P49591	Q5T5C7;P49591
HINT1	Histidine triad nucleotide-binding protein 1	15.8413915634155	15.6827602386475	16.419620513916	18.7376441955566	20.7529716491699	20.2765693664551	15.1376609802246	15.4613723754883	15.6143312454224	2	2	2	14.3	14.3	14.3	13.802	0	7.358	128750000	4	2.71378	0	4.51794	6.23893	2.43241	0.000286374	3.94114	5.2686	P49773;D6RC06;D6REP8;D6RE99;D6RD60	P49773;D6RC06;D6REP8;D6RE99;D6RD60
SEPHS1	Selenide, water dikinase 1	14.9894313812256	15.4387283325195	15.6793127059937	18.5799865722656	18.9267196655273	18.7077655792236	15.4107236862183	14.959587097168	15.4438676834106	3	3	3	10.9	10.9	10.9	35.479	0	20.544	42308000	11	4.31052	0	3.46676	12.1158	3.92758	0	3.369	10.3312	P49903-2;P49903;P49903-3;Q5T5U6;P49903-4	P49903-2;P49903;P49903-3
GMPS	GMP synthase [glutamine-hydrolyzing]	15.5182266235352	15.4609527587891	16.2771415710449	19.6899909973145	19.5208110809326	19.7848663330078	16.6295108795166	15.6993865966797	15.6885223388672	10	10	10	16.9	16.9	16.9	76.715	0	20.025	80335000	17	3.46992	0	3.65942	8.68628	3.85413	0	3.91312	10.459	P49915;P49915-2	P49915;P49915-2
GALK1	Galactokinase	15.1041984558105	16.4583511352539	16.0206108093262	19.1292819976807	19.0544681549072	19.0186042785645	15.7241411209106	16.0767555236816	14.9380130767822	5	5	5	14.5	14.5	14.5	42.272	0	23.899	47953000	22	3.30237	0	3.48781	7.96035	2.88022	0	3.2064	6.40898	P51570;P51570-2;K7ERJ9;K7EII7;K7ERN9	P51570;P51570-2
RPS6KA3;RPS6KA6	Ribosomal protein S6 kinase alpha-3;Ribosomal protein S6 kinase alpha-6	15.3920707702637	15.1061420440674	15.3725595474243	17.9689674377441	19.5848941802979	19.5793685913086	14.9741525650024	15.6195659637451	15.9807720184326	6	6	2	7.7	7.7	3.1	83.735	0	12.049	76183000	13	2.34093	0.000556054	3.51958	4.93595	2.63128	0	3.75415	5.8152	P51812;Q9UK32-2;Q9UK32;B7Z3B5;F2Z2J1;Q15349;Q15349-3;Q15349-2	P51812;Q9UK32-2;Q9UK32
RAP1GDS1	Rap1 GTPase-GDP dissociation stimulator 1	15.6798858642578	16.2971458435059	14.6888294219971	18.1701889038086	18.2545318603516	18.3178043365479	14.7140617370605	15.7841176986694	15.4962787628174	2	2	2	4.3	4.3	4.3	56.535	0	73.197	29023000	9	3.08127	0	2.91602	6.90108	2.33606	0.000464135	2.69222	4.71997	P52306-6;P52306-2;P52306-3;P52306-4;P52306;P52306-5;D6RHZ7;D6RHH8	P52306-6;P52306-2;P52306-3;P52306-4;P52306;P52306-5;D6RHZ7;D6RHH8
HNRNPF	Heterogeneous nuclear ribonucleoprotein F;Heterogeneous nuclear ribonucleoprotein F, N-terminally processed	16.2739372253418	15.7241897583008	15.7653369903564	18.60498046875	18.8873558044434	18.5041122436523	15.599458694458	15.5718584060669	15.9860763549805	3	3	3	7.2	7.2	7.2	45.671	0	13.679	37974000	16	4.12561	0	2.94635	10.6689	3.69752	0	2.74433	8.8317	P52597;A0A1B0GW42	P52597
RABGGTB	Geranylgeranyl transferase type-2 subunit beta	16.221830368042	15.9286804199219	15.4796409606934	18.942081451416	18.4446563720703	18.5512542724609	15.4265880584717	16.0313320159912	15.3167400360107	2	2	2	6	6	6	36.924	0	3.1992	31071000	7	3.46635	0	3.05444	8.2835	3.33384	0	2.76928	7.61798	P53611;Q5T4U8	P53611;Q5T4U8
COPA	Coatomer subunit alpha;Xenin;Proxenin	16.3586502075195	15.3726711273193	15.4987421035767	18.1194343566895	18.3800277709961	18.2333965301514	15.7845678329468	15.4999313354492	16.5365600585938	8	8	8	6.6	6.6	6.6	138.34	0	40.884	27859000	12	2.71379	0	2.30393	5.50803	2.8456	0	2.50093	5.97106	P53621;P53621-2	P53621;P53621-2
RARS	Arginine--tRNA ligase, cytoplasmic	15.7090225219727	15.4253692626953	17.0676078796387	21.1119232177734	20.7217235565186	20.9942893981934	15.5271196365356	15.3294353485107	15.6182670593262	11	11	11	19.8	19.8	19.8	75.378	0	54.96	201950000	42	5.54111	0	5.45104	22.3767	3.14271	0	4.87531	7.86588	P54136;P54136-2;E5RJM9;E5RH09;E5RI24	P54136;P54136-2
BCAT1	Branched-chain-amino-acid aminotransferase, cytosolic	15.6753005981445	15.986156463623	15.206446647644	18.299560546875	17.9549446105957	18.7605075836182	15.8437614440918	14.9029407501221	16.3662719726563	2	2	2	4.3	4.3	4.3	38.645	0.0023095	2.7279	33316000	2	2.24528	0.000956701	2.63401	4.48262	2.94877	0	2.7157	6.38563	P54687-3;P54687-4;P54687;P54687-5;P54687-2	P54687-3;P54687-4;P54687;P54687-5;P54687-2
ALDH18A1	Delta-1-pyrroline-5-carboxylate synthase;Glutamate 5-kinase;Gamma-glutamyl phosphate reductase	16.4216632843018	15.3201875686646	15.5603160858154	20.024242401123	19.8095550537109	20.1419506072998	16.8397064208984	16.234167098999	15.5841827392578	6	6	6	7.1	7.1	7.1	87.088	0	9.359	91693000	10	3.2588	0	3.77256	7.93645	3.57672	0	4.22453	9.42406	P54886-2;P54886	P54886-2;P54886
EIF3E	Eukaryotic translation initiation factor 3 subunit E	16.2000370025635	15.526195526123	15.532377243042	20.1753787994385	21.0286159515381	21.3296928405762	15.263204574585	15.1302070617676	15.3564586639404	8	8	8	17.5	17.5	17.5	52.22	0	68.181	209910000	24	4.03875	0	5.59461	12.3809	3.60966	0	5.09169	9.95051	P60228;E5RGA2;E5RIT4;H0YBR5;H0YAW4;E5RHS5;E5RIP5;E5RJ25;E5RII3	P60228;E5RGA2
GABARAPL2;GABARAPL1;GABARAP	Gamma-aminobutyric acid receptor-associated protein-like 2;Gamma-aminobutyric acid receptor-associated protein-like 1;Gamma-aminobutyric acid receptor-associated protein	15.7113132476807	15.6438837051392	16.388786315918	21.0209045410156	20.5249290466309	20.4697265625	16.6016368865967	15.5245113372803	15.8766555786133	2	2	2	18.8	18.8	18.8	13.667	0	6.9262	131240000	10	3.68043	0	4.67092	10.1038	4.0604	0	4.75719	12.0298	P60520;H3BQ50;F5GZY7;H3BSM5;H6UMI1;Q9H0R8;O95166;Q9H0R8-2	P60520;H3BQ50;F5GZY7;H3BSM5;H6UMI1;Q9H0R8;O95166;Q9H0R8-2
CDC42	Cell division control protein 42 homolog	16.0167846679688	16.1774940490723	15.2281436920166	19.9151248931885	20.4824256896973	21.5685977935791	16.3456954956055	15.9803953170776	16.1067352294922	3	3	2	16.8	16.8	11	21.258	0	7.9689	209510000	12	3.08867	0	4.51111	7.55918	2.98865	0	4.84791	7.26939	P60953;P60953-1	P60953;P60953-1
DSTN	Destrin	15.6568622589111	15.7184419631958	15.5047779083252	23.2766971588135	23.111141204834	22.7991027832031	16.2666931152344	15.8153247833252	16.0914554595947	8	8	7	37	37	32.7	18.506	0	178.8	717040000	60	5.47231	0	7.00449	23.9878	5.96121	0	7.43562	29.3041	P60981;F6RFD5;P60981-2	P60981;F6RFD5;P60981-2
UBE2M	NEDD8-conjugating enzyme Ubc12	17.3427505493164	17.8758411407471	18.0352268218994	20.7998924255371	21.4836463928223	21.7263298034668	15.401424407959	17.1383476257324	14.7724380493164	6	6	6	35.5	35.5	35.5	20.9	0	44.2	324490000	47	2.73304	0	5.56589	6.47252	3.3028	0	3.58535	8.01167	P61081;M0QX69;M0QYI6	P61081
UBE2N;UBE2NL	Ubiquitin-conjugating enzyme E2 N;Putative ubiquitin-conjugating enzyme E2 N-like	16.3321418762207	15.5149574279785	15.6905164718628	20.9829521179199	21.850305557251	21.5028839111328	15.3799533843994	15.2254209518433	16.557746887207	4	4	4	28.3	28.3	28.3	17.138	0	104.73	249370000	11	3.51138	0	5.72434	9.6951	4.0307	0	5.59951	12.3381	P61088;F8VSD4;F8VZ29;F8VQQ8;F8VV71;Q5JXB2	P61088;F8VSD4;F8VZ29;F8VQQ8;F8VV71;Q5JXB2
ACTR3;ACTR3B	Actin-related protein 3;Actin-related protein 3B	15.1893062591553	15.5233364105225	16.0065460205078	19.2550430297852	18.8145217895508	18.9230690002441	15.2071933746338	15.5919771194458	16.002254486084	4	4	4	11.5	11.5	11.5	47.371	0	22.627	45724000	16	3.67036	0	3.39707	9.30569	3.64174	0	3.42448	9.21247	P61158;B4DXW1;Q9P1U1-2;Q9P1U1;F8WEW2;F8WE84;A0A0A0MTI9;H7C4J1;C9IZN3;Q9C0K3;Q9P1U1-3	P61158;B4DXW1;Q9P1U1-2;Q9P1U1
ACTR2	Actin-related protein 2	16.1934776306152	16.1790046691895	15.4667320251465	19.6931571960449	19.0451774597168	18.686107635498	14.325590133667	15.8995704650879	16.0017948150635	4	4	4	10.9	10.9	10.9	44.76	0	23.12	60622000	39	2.42301	0.00028972	3.7325	5.20307	2.9607	0	3.19508	6.65696	P61160;F5H6T1;P61160-2	P61160;F5H6T1;P61160-2
ABCE1	ATP-binding cassette sub-family E member 1	16.0591831207275	16.0875663757324	16.4210510253906	19.6112823486328	19.8165626525879	19.1546669006348	15.4581871032715	15.5654811859131	15.762375831604	4	4	4	6.8	6.8	6.8	67.314	0	46.967	63830000	14	4.27974	0	3.93216	12.4856	3.90123	0	3.33824	10.1927	P61221;D6R9I9;H0Y990;D6RGF4	P61221;D6R9I9
RPL37A	60S ribosomal protein L37a	15.3380842208862	15.7694826126099	16.2054290771484	18.9581260681152	19.1537628173828	20.1812419891357	15.3007831573486	15.4086055755615	15.9018077850342	3	3	3	35.9	35.9	35.9	10.275	0	14.821	82920000	9	3.11528	0	3.89398	7.45917	2.889	0	3.66004	6.60049	P61513;G5E9R3;C9J4Z3;Q6P4E4;E9PEL3;M0R0A1;M0R2L6;A6NKH3	P61513;G5E9R3;C9J4Z3;Q6P4E4;E9PEL3
NUTF2	Nuclear transport factor 2	15.5590991973877	15.9199295043945	15.8249435424805	20.4789276123047	20.0168190002441	20.8144760131836	15.7841777801514	15.5612201690674	15.9205341339111	2	2	2	11.8	11.8	11.8	14.478	0	13.318	222240000	17	4.2936	0	4.68143	13.2304	4.27973	0	4.66875	13.144	P61970;H3BRV9	P61970;H3BRV9
PPP1CB	Serine/threonine-protein phosphatase PP1-beta catalytic subunit;Serine/threonine-protein phosphatase	15.8524436950684	15.2199020385742	14.9836101531982	19.5661449432373	19.2197360992432	20.029670715332	15.277400970459	16.372615814209	15.4281911849976	4	4	3	13.1	13.1	10.1	37.186	0	22.746	88230000	19	3.15	0	3.91245	7.59208	3.58108	0	4.2532	9.45712	P62140;C9JP48;C9J9S3;E7ETD8;E9PMD7;P62136-3;P62136;P62136-2	P62140;C9JP48;C9J9S3
SNRPF	Small nuclear ribonucleoprotein F	15.9968891143799	15.7997913360596	16.0869102478027	19.8655395507813	18.3984546661377	19.6181945800781	16.1450653076172	15.4123649597168	15.6069927215576	1	1	1	15.1	15.1	15.1	9.7251	0	299.8	87176000	8	2.6808	0	3.57259	5.91853	2.71065	0	3.33287	5.93756	P62306	P62306
LSM6	U6 snRNA-associated Sm-like protein LSm6	15.8288669586182	15.3426275253296	15.0552501678467	20.0248241424561	19.6523666381836	19.2842712402344	15.3181800842285	14.4273748397827	16.3845767974854	3	3	3	33.8	33.8	33.8	9.1275	0	4.7024	64384000	6	2.6758	0	4.27711	6.06858	3.77808	0	4.24491	10.3301	P62312	P62312
RPL7A	60S ribosomal protein L7a	15.2077531814575	15.9008502960205	16.1591415405273	19.8199424743652	21.1313095092773	20.8198528289795	16.1907691955566	16.053150177002	15.8890695571899	4	4	4	16.9	16.9	16.9	29.995	0	35.101	186150000	23	3.44493	0	4.54604	9.0009	3.238	0	4.83445	8.2361	P62424;Q5T8U3;Q5T8U2	P62424;Q5T8U3;Q5T8U2
CNBP	Cellular nucleic acid-binding protein	15.7835168838501	15.6528339385986	14.7687358856201	19.9027423858643	20.3864364624023	20.4418525695801	15.6874713897705	16.6599617004395	15.3958568572998	5	5	5	31.2	31.2	31.2	17.692	0	66.541	123600000	11	3.30627	0	4.32925	8.34545	3.74407	0	4.84198	10.4851	P62633-7;P62633-3;P62633-2;P62633;P62633-8;P62633-5;P62633-4;P62633-6;D6RAT4	P62633-7;P62633-3;P62633-2;P62633;P62633-8;P62633-5;P62633-4;P62633-6
RPS6	40S ribosomal protein S6	18.6937351226807	18.4141044616699	19.3354454040527	22.2325477600098	22.4132347106934	23.1991691589355	19.0682601928711	18.186897277832	17.9420623779297	7	7	7	27.7	27.7	27.7	28.68	0	279.53	725870000	118	3.13064	0	4.21591	7.62709	3.15184	0	3.80056	7.55558	P62753;A2A3R5;A2A3R7	P62753;A2A3R5
RPL23	60S ribosomal protein L23	15.873779296875	16.0564880371094	15.9146595001221	19.8334732055664	19.6813182830811	19.6271781921387	15.3628635406494	15.9606666564941	16.3407611846924	3	3	3	32.1	32.1	32.1	14.865	0	13.27	73712000	11	3.71237	0	3.82589	9.77891	5.85167	0	3.76568	20.5848	P62829;C9JD32;B9ZVP7;J3KT29;J3KTJ3	P62829;C9JD32;B9ZVP7;J3KT29
RBX1	E3 ubiquitin-protein ligase RBX1;E3 ubiquitin-protein ligase RBX1, N-terminally processed	15.1367654800415	15.6611213684082	16.0522212982178	19.0991897583008	19.6341457366943	19.6072311401367	15.2277069091797	14.9600086212158	16.118803024292	2	2	2	24.1	24.1	24.1	12.274	0	56.267	64402000	14	3.29281	0	4.01135	8.16778	3.56903	0	3.83015	9.18083	P62877	P62877
RPL10A	60S ribosomal protein L10a	15.6645336151123	15.1492319107056	15.8907871246338	19.6788082122803	21.3255939483643	20.8041687011719	15.3390197753906	15.3620157241821	15.0221195220947	2	2	2	7.4	7.4	7.4	24.831	0	3.1526	165150000	13	3.37425	0	5.36181	8.96403	3.15406	0	5.03467	7.95154	P62906	P62906
RPL11	60S ribosomal protein L11	16.1288776397705	15.3651475906372	15.4835433959961	19.3736743927002	19.434326171875	19.1265926361084	16.2131729125977	16.6034317016602	14.4664249420166	4	4	4	23.6	23.6	23.6	20.252	0	88.392	60411000	18	2.23002	0.000980973	3.55052	4.64893	3.85796	0	3.65234	10.2797	P62913;P62913-2;Q5VVC9;Q5VVC8	P62913;P62913-2;Q5VVC9;Q5VVC8
RPL8	60S ribosomal protein L8	16.2094650268555	16.2488918304443	15.2114181518555	21.781364440918	22.1505699157715	22.0648803710938	15.1797332763672	15.5089464187622	15.495813369751	4	4	4	16	16	16	28.024	0	8.2873	361400000	13	5.74128	0	6.60411	25.8976	4.1634	0	6.10901	13.3586	P62917;E9PP36;E9PKZ0;E9PKU4;G3V1A1	P62917;E9PP36;E9PKZ0;E9PKU4;G3V1A1
PPIA	Peptidyl-prolyl cis-trans isomerase A;Peptidyl-prolyl cis-trans isomerase A, N-terminally processed	15.3168144226074	15.3846616744995	15.9383974075317	18.5355110168457	18.277271270752	17.8067512512207	16.1094017028809	15.4998292922974	15.5902490615845	5	1	1	38.1	8.6	8.6	11.418	0.0049787	2.0919	23387000	3	3.00948	0	2.47335	6.41392	3.10373	0	2.65989	6.81527	P62937-2	P62937-2
RPL38	60S ribosomal protein L38	16.0381908416748	15.6695756912231	15.5741062164307	20.4471187591553	19.7114677429199	19.1555786132813	15.3318567276001	15.2898139953613	15.9869184494019	1	1	1	14.3	14.3	14.3	8.2178	0	4.9475	173020000	48	3.1982	0	4.23519	7.88895	3.25518	0	4.01076	8.02305	P63173	P63173
GNB2L1	Guanine nucleotide-binding protein subunit beta-2-like 1;Guanine nucleotide-binding protein subunit beta-2-like 1, N-terminally processed	16.4058456420898	15.8994579315186	15.2060890197754	20.6896839141846	20.7033195495605	20.6665420532227	17.6469993591309	15.9527826309204	15.121280670166	7	7	7	21.8	21.8	21.8	35.076	0	162.33	194320000	36	2.40616	0.000291765	4.44616	5.27276	3.81351	0	4.84938	10.8268	P63244;J3KPE3;H0YAF8;D6RAC2;H0Y8W2;D6REE5;D6RAU2;E9PD14;D6RFX4;D6RFZ9;D6RHH4;D6R9Z1;H0YAM7;D6R9L0;D6RGK8;H0Y9P0;D6RHJ5;D6RF23;D6R909;D6RBD0;D6RDI0;H0Y8R5	P63244;J3KPE3;H0YAF8;D6RAC2;H0Y8W2;D6REE5;D6RAU2;E9PD14;D6RFX4;D6RFZ9;D6RHH4;D6R9Z1;H0YAM7;D6R9L0
UBE2L3	Ubiquitin-conjugating enzyme E2 L3	15.2595367431641	15.3442287445068	15.8026504516602	20.7362995147705	20.5899200439453	21.070520401001	15.4574127197266	15.7393665313721	15.8313980102539	3	3	3	20.5	20.5	20.5	14.121	0	6.4153	168400000	15	5.02951	0	5.12285	18.2085	4.75888	0	5.33011	16.6225	P68036-2;P68036;P68036-3;A0A1B0GUS4	P68036-2;P68036;P68036-3;A0A1B0GUS4
EEF1A1P5;EEF1A1	Putative elongation factor 1-alpha-like 3;Elongation factor 1-alpha 1;Elongation factor 1-alpha	24.8463535308838	24.8661994934082	25.548267364502	26.6056175231934	26.625804901123	26.5016250610352	25.2627544403076	24.3826217651367	24.760778427124	21	21	21	46.3	46.3	46.3	50.184	0	322.83	10717000000	662	2.63285	0.000558559	1.77563	4.96269	2.50731	0.000669388	1.49074	4.46437	Q5VTE0;P68104;A0A087WVQ9;P68104-2;A0A087WV01;Q05639;A6PW80;Q5JR01	Q5VTE0;P68104;A0A087WVQ9;P68104-2;A0A087WV01
CCT2	T-complex protein 1 subunit beta	19.1648235321045	18.548807144165	18.555383682251	20.9144916534424	21.8760986328125	21.969799041748	16.9860763549805	17.2010307312012	18.0800552368164	12	12	12	24.1	24.1	24.1	57.488	0	230.13	397920000	101	3.02973	0	4.16441	7.24129	2.70029	0	2.83046	5.72654	P78371;P78371-2;F5GWF6;F8VQ14	P78371;P78371-2;F5GWF6;F8VQ14
GSTO1	Glutathione S-transferase omega-1	15.6672945022583	15.8111133575439	15.8382453918457	24.7809982299805	25.796459197998	24.9904937744141	14.5712757110596	15.9836139678955	15.0392017364502	7	7	7	27.4	27.4	27.4	27.566	0	323.31	3828100000	177	4.37069	0	9.99129	16.1666	5.13274	0	9.4171	22.744	P78417;Q5TA02;P78417-3;P78417-2;Q5TA01	P78417;Q5TA02;P78417-3;P78417-2
FKBP3	Peptidyl-prolyl cis-trans isomerase FKBP3	16.1789722442627	14.9442462921143	15.5568780899048	18.5930099487305	18.3976039886475	18.3153247833252	14.9560298919678	16.0210437774658	15.0009326934814	1	1	1	4.9	4.9	4.9	25.177	0	3.438	29015000	5	3.0173	0	3.10931	6.7981	2.84894	0	2.87528	6.17242	Q00688	Q00688
HMGCS1	Hydroxymethylglutaryl-CoA synthase, cytoplasmic	15.5553398132324	16.2911148071289	16.0715713500977	18.4503364562988	18.851879119873	18.9950332641602	16.0356369018555	15.6833324432373	16.6155815124512	3	3	3	6.9	6.9	6.9	57.293	0	73.466	40955000	8	2.95396	0	2.65423	6.36618	3.29312	0	2.79307	7.50256	Q01581	Q01581
EXOSC10	Exosome component 10	15.8085556030273	15.5943088531494	15.1435680389404	18.2728443145752	18.1562805175781	18.1891708374023	16.4197254180908	16.2938652038574	15.3284912109375	4	4	4	4.1	4.1	4.1	98.088	0	7.2903	25704000	3	2.49587	0.000552339	2.19207	4.91022	3.76137	0	2.69062	8.99819	Q01780-2;Q01780	Q01780-2;Q01780
ALDH6A1	Methylmalonate-semialdehyde dehydrogenase [acylating], mitochondrial	14.8730039596558	15.1279392242432	15.7895956039429	21.5363006591797	22.0542736053467	21.6689224243164	15.620246887207	14.801830291748	15.8729591369629	12	12	12	24.7	24.7	24.7	57.839	0	68.469	334990000	74	4.21569	0	6.32149	13.7827	4.48852	0	6.48965	15.6669	Q02252;Q02252-2;G3V4Z4	Q02252;Q02252-2
FKBP4	Peptidyl-prolyl cis-trans isomerase FKBP4;Peptidyl-prolyl cis-trans isomerase FKBP4, N-terminally processed	15.8711624145508	16.8034973144531	18.4473495483398	22.3254737854004	22.7255516052246	22.9067611694336	15.0522203445435	16.2746505737305	16.4883079528809	14	14	14	30.9	30.9	30.9	51.804	0	323.31	732100000	114	3.82242	0	6.7142	11.5925	2.71986	0	5.61193	6.43269	Q02790;H0YFG2;F5H1U3;F5H120	Q02790
DHX9	ATP-dependent RNA helicase A	16.1089477539063	15.4559478759766	15.8791694641113	20.4308586120605	20.9205074310303	21.0196075439453	14.788649559021	15.6518220901489	15.4743270874023	10	10	10	7.7	7.7	7.7	140.96	0	78.32	186390000	27	4.168	0	5.48539	13.0612	4.33094	0	4.97564	13.6693	Q08211	Q08211
PPID	Peptidyl-prolyl cis-trans isomerase D	15.8939237594604	15.6562271118164	15.5958099365234	19.3279724121094	20.1883907318115	20.5317535400391	15.6237506866455	16.4039192199707	15.1650905609131	5	4	4	12.7	11.1	11.1	40.763	0	14.47	115530000	7	2.96305	0	4.28512	7.03785	3.50705	0	4.30072	9.16199	Q08752	Q08752
NSUN2	tRNA (cytosine(34)-C(5))-methyltransferase	16.0698127746582	15.7378273010254	15.8245849609375	19.2639808654785	19.5478096008301	19.0543022155762	15.428560256958	15.5712146759033	15.4918632507324	9	9	9	15.3	15.3	15.3	86.47	0	93.422	53953000	24	4.85073	0	3.79148	15.237	4.39727	0	3.41129	12.4428	Q08J23;Q08J23-2;Q08J23-3;A0A140T9Y7	Q08J23;Q08J23-2;Q08J23-3
SF3A3	Splicing factor 3A subunit 3	15.7977142333984	15.7344284057617	15.4668169021606	19.0104637145996	18.9584083557129	18.5189514160156	15.5633316040039	15.6961784362793	15.4485502243042	3	3	3	5.6	5.6	5.6	58.848	0	7.208	41044000	11	4.34537	0	3.25992	12.0061	4.15439	0	3.16295	11.0604	Q12874	Q12874
TRAP1	Heat shock protein 75 kDa, mitochondrial	16.108772277832	15.7860193252563	16.9639263153076	19.0006103515625	18.8791007995605	19.3559494018555	15.8509426116943	15.7569999694824	15.7427463531494	9	9	9	14.3	14.3	14.3	74.267	0	77.79	64592000	54	4.62932	0	3.29499	13.3381	2.74086	0	2.79231	5.8243	Q12931-2;Q12931;I3L0K7;I3L239	Q12931-2;Q12931;I3L0K7
HNRNPA0	Heterogeneous nuclear ribonucleoprotein A0	15.6357126235962	16.0121555328369	15.1485385894775	20.7145175933838	20.6459274291992	20.753719329834	16.0238838195801	15.8332252502441	15.3434906005859	3	3	3	8.9	8.9	8.9	30.84	0	6.4776	199910000	17	4.76497	0	4.97119	16.2951	4.45581	0	5.10592	14.5069	Q13151	Q13151
CBX3	Chromobox protein homolog 3	15.2011451721191	15.6783218383789	16.0677146911621	19.0699996948242	19.1545104980469	19.6714324951172	15.0668258666992	14.7072238922119	15.3154172897339	5	5	5	23.5	23.5	23.5	20.811	0	36.916	87294000	36	4.10787	0	4.26883	11.9279	3.50826	0	3.64959	8.83128	Q13185;C9JMM0;B8ZZ43;S4R2Y4	Q13185;C9JMM0;B8ZZ43;S4R2Y4
PSMD2	26S proteasome non-ATPase regulatory subunit 2	15.0729274749756	15.8656692504883	15.2604713439941	19.2683525085449	20.3103866577148	20.2535667419434	16.0055198669434	15.2662324905396	15.1898975372314	6	6	6	7.2	7.2	7.2	100.2	0	140	106370000	16	3.32356	0	4.45689	8.46189	3.40619	0	4.54441	8.83613	Q13200;Q13200-3;Q13200-2;F8WBS8;H7C1H2;C9JPC0	Q13200;Q13200-3;Q13200-2
TRIM28	Transcription intermediary factor 1-beta	15.8787879943848	15.7997303009033	16.2791023254395	21.1361484527588	21.3101119995117	22.0534439086914	16.6975078582764	16.0450305938721	15.5332736968994	13	13	13	33.1	33.1	33.1	79.473	0	323.31	376920000	89	3.60338	0	5.40796	10.0353	4.18744	0	5.51403	13.1906	Q13263-2;Q13263;M0R0K9	Q13263-2;Q13263;M0R0K9
FKBP5	Peptidyl-prolyl cis-trans isomerase FKBP5;Peptidyl-prolyl cis-trans isomerase FKBP5, N-terminally processed	14.9069900512695	15.6623992919922	15.6675262451172	18.6677131652832	17.9412136077881	17.9163932800293	15.9478931427002	15.5760154724121	15.4002923965454	3	3	3	4.2	4.2	4.2	51.212	0	4.2931	30089000	6	2.99825	0	2.53371	6.42136	2.84235	0	2.7628	6.09994	Q13451	Q13451
IL18R1	Interleukin-18 receptor 1	15.7328653335571	15.7488307952881	16.573709487915	19.1747512817383	19.5346488952637	19.6850929260254	15.2075242996216	15.523045539856	16.1268196105957	1	1	1	1.3	1.3	1.3	62.303	0.0096485	1.9242	73660000	6	3.61882	0	3.8457	9.39619	3.39514	0	3.44636	8.27946	Q13478	Q13478
DDX39B	Spliceosome RNA helicase DDX39B	16.0567321777344	15.6012382507324	16.1120624542236	20.8170166015625	21.0405311584473	21.0145378112793	15.6058483123779	15.4753837585449	15.8272380828857	7	7	3	17.5	17.5	8.9	48.991	0	47.089	186390000	18	5.7453	0	5.32121	23.6912	5.04548	0	5.03402	18.2022	Q13838;Q13838-2;F6S4E6;A0A0A0MT12;F6TRA5;F6WLT2;A0A0G2JJZ9;Q5STU3;F6R6M7;A0A140T9L4;A0A140T973;A0A140T9K1;A0A140T996;A0A140T9X3;A0A140T9K2;A0A0G2JHN7;A0A140T9N3;F6U6E2;F6S2B7;F6QYI9;A0A0G2JJL7	Q13838;Q13838-2;F6S4E6;A0A0A0MT12;F6TRA5;F6WLT2;A0A0G2JJZ9;Q5STU3;F6R6M7
COX17	Cytochrome c oxidase copper chaperone	15.7236680984497	15.1428146362305	15.5458316802979	21.6485233306885	21.4830207824707	21.2024765014648	15.6186656951904	15.6493339538574	15.4432792663574	2	2	2	36.5	36.5	36.5	6.9151	0	323.31	378200000	49	5.6522	0	5.87425	23.9622	4.99626	0	5.9739	18.9303	Q14061;H7C4E5;C9J8T6	Q14061;H7C4E5;C9J8T6
UBAP2L	Ubiquitin-associated protein 2-like	15.1585292816162	14.8944206237793	15.2628936767578	17.503303527832	17.6113929748535	17.7213287353516	16.0521965026855	15.647087097168	16.0175971984863	2	2	2	4	4	4	114.53	0	4.241	17973000	2	3.53558	0	1.70638	6.98981	4.41821	0	2.50673	11.0706	Q14157;Q14157-5;Q5VU77;H0Y5H6;F8W726;Q14157-4;Q14157-1;Q14157-3	Q14157;Q14157-5;Q5VU77;H0Y5H6;F8W726;Q14157-4;Q14157-1;Q14157-3
CTTN	Src substrate cortactin	14.9168281555176	16.1517028808594	16.7840442657471	19.5514488220215	20.8570709228516	20.8179359436035	14.7919540405273	15.6308784484863	15.5397882461548	9	9	9	17.9	17.9	17.9	57.466	0	39.185	153590000	39	3.26449	0	5.08794	8.41666	2.51525	0	4.45796	5.59991	Q14247-3;Q14247;Q14247-2;H0YCD9;H0YEV2	Q14247-3;Q14247;Q14247-2
GINS1	DNA replication complex GINS protein PSF1	15.5649375915527	16.4242057800293	15.0678834915161	17.9080486297607	18.4493408203125	18.228343963623	15.284029006958	15.1922492980957	15.967170715332	3	3	3	18.4	18.4	18.4	22.988	0	80.612	40871000	10	3.13567	0	2.71409	6.94859	2.38105	0.000468085	2.50957	4.76935	Q14691	Q14691
GANAB	Neutral alpha-glucosidase AB	15.5616540908813	16.3411331176758	14.7651443481445	19.9793395996094	19.7045707702637	19.8454532623291	15.9120121002197	16.4375152587891	15.3445301055908	9	9	9	10.2	10.2	10.2	106.87	0	53.704	81469000	21	3.57579	0	3.9451	9.2736	3.1255	0	4.28714	7.63079	Q14697;F5H6X6;Q14697-2;E9PKU7;E9PNH1;Q14697-3	Q14697;F5H6X6;Q14697-2;E9PKU7
LASP1	LIM and SH3 domain protein 1	16.3934593200684	16.1845664978027	15.6786975860596	18.6774826049805	18.7076568603516	19.0936908721924	15.3464956283569	15.5786972045898	14.7999706268311	4	4	4	15.7	15.7	15.7	29.717	0	6.9881	44315000	8	3.75012	0	3.58456	9.77	3.39883	0	2.7407	7.80933	Q14847;Q14847-2;C9J9W2;Q14847-3;K7ESD6;F6S2S5	Q14847;Q14847-2;C9J9W2;Q14847-3
PSMD6	26S proteasome non-ATPase regulatory subunit 6	15.7006092071533	15.6120433807373	15.7229690551758	19.3261184692383	19.6490497589111	19.9620513916016	15.9569892883301	15.6596345901489	15.1546688079834	5	5	5	13.9	13.9	13.9	45.531	0	15.422	81539000	22	3.77506	0	4.05531	10.2004	4.53774	0	3.9672	13.8383	Q15008;Q15008-4;C9J7B7;Q15008-3;Q15008-2;C9J0E9	Q15008;Q15008-4;C9J7B7
SART3	Squamous cell carcinoma antigen recognized by T-cells 3	15.558406829834	16.394287109375	15.8164415359497	19.1358394622803	19.1343326568604	18.7641525268555	14.3338108062744	15.4693260192871	15.7556381225586	3	3	2	2.5	2.5	1.8	105.58	0	3.2955	40197000	3	2.97339	0	3.82518	6.93688	3.43795	0	3.0884	8.20679	Q15020-4;Q15020;H0YHU8;REV__K7EJH0;REV__K7EMX1;REV__K7EJV2;F5GWH6;REV__Q8NBT2;REV__K7ESQ2;F5H6Y5;REV__Q569K6;F8VV04;F5H4J1;O94964-2;A0A087WY61;Q9BT92;Q14980-5;Q14980-4;Q14980-3;Q14980-2;Q14980	Q15020-4;Q15020;H0YHU8
PDIA6	Protein disulfide-isomerase A6	15.6024799346924	16.7239723205566	15.1343507766724	21.7528419494629	21.9652862548828	22.5834503173828	15.308952331543	16.3251037597656	15.1998424530029	7	7	7	21.1	21.1	21.1	47.837	0	190.39	483970000	70	3.9241	0	6.48923	12.098	3.5262	0	6.28026	9.91542	Q15084-3;Q15084;Q15084-4;Q15084-5;Q15084-2	Q15084-3;Q15084;Q15084-4;Q15084-5;Q15084-2
PMVK	Phosphomevalonate kinase	15.4824905395508	16.4194374084473	15.6856708526611	21.1415367126465	21.472261428833	20.5182914733887	14.6626682281494	15.6083917617798	15.8724069595337	4	4	4	18.2	18.2	18.2	21.995	0	35.015	199600000	12	3.59591	0	5.66287	10.0834	3.69281	0	5.1815	10.384	Q15126	Q15126
PPA1	Inorganic pyrophosphatase	16.2810039520264	14.7884073257446	15.7940731048584	20.5219421386719	20.9339046478271	21.3500442504883	15.1418190002441	15.9592342376709	15.4753093719482	7	7	7	34.6	34.6	34.6	32.66	0	87.909	175440000	32	4.05608	0	5.40984	12.3843	3.35198	0	5.31414	8.85284	Q15181;Q5SQT6	Q15181;Q5SQT6
PCBP1	Poly(rC)-binding protein 1	18.9930000305176	16.0727195739746	19.2936897277832	24.5175533294678	24.321403503418	24.2358741760254	19.3400917053223	14.7889461517334	18.4014892578125	9	9	6	35.1	35.1	24.2	37.497	0	323.31	1970900000	168	2.10302	0.000970711	6.8481	4.59655	2.42497	0	6.23847	5.51787	Q15365	Q15365
CNN3	Calponin-3;Calponin	15.5586891174316	16.4122314453125	15.8606777191162	19.2367515563965	19.7563724517822	19.2650184631348	15.773193359375	14.7642078399658	16.5731735229492	4	3	3	17.3	13.4	13.4	31.38	0	86.488	63088000	18	2.6019	0	3.71586	5.71776	3.49029	0	3.47551	8.65645	Q15417-3;Q15417;Q15417-2;E9PDU6	Q15417-3;Q15417;Q15417-2;E9PDU6
SEPT7	Septin-7	14.7058391571045	15.7051420211792	16.0870704650879	19.0403003692627	18.8045864105225	19.5729217529297	15.4027576446533	15.7733058929443	14.8792495727539	6	6	4	15.3	15.3	10.3	50.679	0	25.746	65323000	11	3.40848	0	3.7875	8.51456	2.82345	0	3.63992	6.38208	Q16181;G3V1Q4;E7ES33;E7EPK1;Q16181-2;Q5JXL7;A0A0U1RRD1;A0A0U1RRM2	Q16181;G3V1Q4;E7ES33;E7EPK1;Q16181-2
DDB1	DNA damage-binding protein 1	15.6508502960205	16.164701461792	15.1568355560303	17.6009712219238	18.747501373291	19.0181198120117	15.3682289123535	15.6010503768921	15.5339508056641	4	4	4	3.1	3.1	3.1	126.97	0	5.5634	47771000	4	2.59217	0	2.95445	5.47284	2.23078	0.000451745	2.79807	4.49264	Q16531;F5GY55;Q16531-2	Q16531;F5GY55;Q16531-2
CDC37	Hsp90 co-chaperone Cdc37;Hsp90 co-chaperone Cdc37, N-terminally processed	16.0081081390381	15.2537422180176	16.3155097961426	21.9489936828613	21.9417533874512	21.7363471984863	15.8881692886353	15.652229309082	15.3510456085205	7	7	7	21.7	21.7	21.7	44.468	0	207.16	387780000	41	5.48082	0	6.24522	23.1005	4.31053	0	6.01658	14.2223	Q16543;K7EQA9;K7EKQ2;K7EIU0;K7EL68	Q16543;K7EQA9
FSCN1	Fascin	15.1347103118896	15.7714061737061	15.2508630752563	17.807243347168	18.4562683105469	19.3207530975342	15.9494457244873	16.0944709777832	15.827184677124	4	4	4	8.7	8.7	8.7	54.529	0	12.443	45352000	16	2.35047	0.000765591	2.57105	4.71632	2.55028	0.000295943	3.14243	5.41694	Q16658	Q16658
UPP1	Uridine phosphorylase 1	15.3548126220703	15.3553695678711	15.2888889312744	20.2596664428711	20.8544960021973	20.2514343261719	16.5316276550293	14.9878234863281	15.9262886047363	3	3	3	9	9	9	33.934	0	6.5689	133850000	9	3.15366	0	4.63995	7.84457	4.85237	0	5.12218	17.0241	Q16831;F8WD51;C9J486;C9JIP2;B4DND0;C9K0J2	Q16831;F8WD51;C9J486;C9JIP2;B4DND0
SMU1	WD40 repeat-containing protein SMU1;WD40 repeat-containing protein SMU1, N-terminally processed	15.3385877609253	15.7127933502197	15.8612594604492	17.0268478393555	16.8091411590576	16.7945709228516	15.2049579620361	15.0185852050781	15.7135105133057	2	2	2	6	6	6	39.343	0	31.485	10214000	2	2.67866	0.000549889	1.5645	4.87631	2.69968	0.000453608	1.23931	4.54468	Q2TAY7-2;Q2TAY7	Q2TAY7-2;Q2TAY7
LRRFIP1	Leucine-rich repeat flightless-interacting protein 1	16.2339057922363	15.5347785949707	16.1452007293701	19.9589900970459	19.9289932250977	19.4417591094971	16.1445064544678	15.0859909057617	15.2880249023438	6	6	6	9.4	9.4	9.4	82.688	0	115.04	68244000	15	3.51449	0	4.27041	9.17975	3.7924	0	3.80529	10.1098	Q32MZ4-3;Q32MZ4-2;Q32MZ4;C9JSU1;Q9Y608-2;Q9Y608-4;Q9Y608-5;Q32MZ4-4;Q9Y608	Q32MZ4-3;Q32MZ4-2;Q32MZ4
PDCD4	Programmed cell death protein 4	15.7497959136963	14.8855905532837	15.6533622741699	18.271858215332	18.0829963684082	18.0725364685059	14.7943849563599	15.6742839813232	15.0047378540039	4	4	4	8.3	8.3	8.3	50.576	0	32.957	27605000	14	3.40015	0	2.98466	8.00014	3.19129	0	2.71288	7.12073	Q53EL6-2;Q53EL6;Q5VZS7	Q53EL6-2;Q53EL6;Q5VZS7
EXOSC6	Exosome complex component MTR3	15.4882373809814	14.9062910079956	16.6922454833984	19.7934093475342	20.1890602111816	19.8922805786133	15.4874324798584	15.075044631958	15.89182472229	4	4	4	16.2	16.2	16.2	28.235	0	18.739	85973000	8	4.14763	0	4.47348	12.2877	2.85868	0	4.26266	6.66924	Q5RKV6	Q5RKV6
NT5DC1	5-nucleotidase domain-containing protein 1	16.2802200317383	15.2227535247803	17.1696662902832	19.1877727508545	20.9493980407715	21.3306274414063	15.5500869750977	15.2929515838623	16.0339965820313	5	5	5	13.6	13.6	13.6	51.844	0	57.547	180780000	16	2.65909	0	4.86359	6.11911	2.09999	0.00091498	4.26505	4.40916	Q5TFE4;Q5TFE4-2;Q5QPD0	Q5TFE4;Q5TFE4-2;Q5QPD0
PTRHD1	Putative peptidyl-tRNA hydrolase PTRHD1	16.1827087402344	15.6886005401611	15.0095767974854	18.0570659637451	18.8944816589355	18.0844211578369	15.87610912323	16.1413974761963	15.6650352478027	2	2	2	15	15	15	15.805	0	5.013	28214000	5	2.87314	0	2.45114	6.01768	2.46798	0.000278652	2.71836	5.06079	Q6GMV3	Q6GMV3
SDE2	Protein SDE2 homolog	15.0732860565186	14.7113304138184	15.3325223922729	17.8661956787109	17.4159278869629	17.5823268890381	15.5626878738403	15.7828750610352	15.5559062957764	3	3	3	9.3	9.3	9.3	39.367	0	8.5093	16285000	11	3.71452	0	1.98766	7.91528	3.49805	0	2.58244	7.99521	Q6IQ49-3;Q6IQ49-2;Q6IQ49	Q6IQ49-3;Q6IQ49-2;Q6IQ49
METTL2B;METTL2A	Methyltransferase-like protein 2B;Methyltransferase-like protein 2A	15.3895149230957	15.8345975875854	14.8708915710449	18.3106384277344	19.2715797424316	18.9070014953613	15.9580535888672	15.7648220062256	15.3348627090454	2	2	2	7.3	7.3	7.3	36.057	0	15.031	44647000	6	3.14265	0	3.14383	7.22375	3.03107	0	3.46474	7.00015	Q6P1Q9-2;Q6P1Q9;A0A087WW35;Q96IZ6-2;Q96IZ6	Q6P1Q9-2;Q6P1Q9;A0A087WW35;Q96IZ6-2;Q96IZ6
DUS1L	tRNA-dihydrouridine(16/17) synthase [NAD(P)(+)]-like	15.5638599395752	15.3914289474487	15.9440097808838	20.0794334411621	20.2070636749268	19.9881820678711	15.8830795288086	14.7184209823608	15.2814044952393	5	5	5	15	15	15	53.23	0	46.373	112820000	27	3.82325	0	4.79726	10.8484	4.84953	0	4.45846	16.2045	Q6P1R4;H0YGW8;J3QLE4;J3QKP9;J3QQZ0;J3QQL9;J3KT57;F5H0Q0	Q6P1R4;H0YGW8;J3QLE4
BRAT1	BRCA1-associated ATM activator 1	15.8954229354858	15.8224210739136	16.1473236083984	17.2573089599609	17.6726684570313	17.9723949432373	15.3924789428711	15.2684516906738	15.0295162200928	1	1	1	4.1	4.1	4.1	31.676	0.00079554	2.9934	19541000	3	3.30224	0	2.40398	7.21728	2.73125	0.000280543	1.67907	5.09583	Q6PJG6-3;Q6PJG6	Q6PJG6-3;Q6PJG6
HSDL2	Hydroxysteroid dehydrogenase-like protein 2	15.3662872314453	15.7936687469482	15.9995622634888	22.0161933898926	21.6400833129883	21.1832733154297	15.3288803100586	14.9895496368408	15.7657718658447	7	7	7	17.7	17.7	17.7	37.32	0	23.142	243630000	14	4.34325	0	6.25178	14.5612	4.37612	0	5.89334	14.5661	Q6YN16-2;Q6YN16	Q6YN16-2;Q6YN16
C1orf122	Uncharacterized protein C1orf122	15.6230926513672	15.0612668991089	15.9433155059814	18.9496517181396	18.3669605255127	18.7900733947754	15.1255588531494	15.6056604385376	15.3933076858521	2	2	2	20.9	20.9	20.9	11.471	0	6.4222	38192000	15	3.9336	0	3.32739	10.3167	3.27728	0	3.15967	7.68903	Q6ZSJ8;Q6ZSJ8-2	Q6ZSJ8;Q6ZSJ8-2
SND1	Staphylococcal nuclease domain-containing protein 1	16.7678565979004	15.6446685791016	15.6464996337891	21.3698387145996	21.1046314239502	21.2067794799805	17.1052360534668	16.101842880249	15.3574752807617	11	11	11	14.6	14.6	14.6	102	0	141.35	252860000	74	3.22266	0	5.0389	8.23035	3.77559	0	5.20741	10.8042	Q7KZF4;H7C597	Q7KZF4
TRMT10C	Mitochondrial ribonuclease P protein 1	15.8064842224121	15.5141448974609	15.8139429092407	18.7473678588867	18.4128875732422	18.4552345275879	16.053352355957	15.8173408508301	15.5946426391602	2	2	2	4.5	4.5	4.5	47.346	0	5.4431	35730000	5	4.05656	0	2.71672	10.0955	4.39849	0	2.82697	11.5753	Q7L0Y3;C9JVB6	Q7L0Y3;C9JVB6
PHF5A	PHD finger-like domain-containing protein 5A	15.4558963775635	15.7166175842285	16.7556915283203	19.7499694824219	19.822566986084	20.15793800354	16.4607048034668	15.2021389007568	15.8614130020142	2	2	2	14.5	14.5	14.5	12.405	0	3.7504	94327000	6	3.34526	0	4.06874	8.39676	3.15486	0	3.93409	7.61801	Q7RTV0	Q7RTV0
MYH14	Myosin-14	14.9837627410889	14.8878536224365	15.5389652252197	18.6878070831299	18.5147743225098	18.7212982177734	14.8289670944214	15.4148826599121	15.8887062072754	2	2	2	1	1	1	202.99	0	3.3654	34540000	4	3.32018	0	3.26377	7.90069	4.09903	0	3.50443	11.2034	Q7Z406-4;Q7Z406;Q7Z406-6;Q7Z406-2;A1L2Z2;M0QY43;Q7Z406-5	Q7Z406-4;Q7Z406;Q7Z406-6;Q7Z406-2;A1L2Z2;M0QY43;Q7Z406-5
DPP9	Dipeptidyl peptidase 9	16.9221935272217	16.1591567993164	15.706090927124	19.653076171875	19.6817436218262	19.8291168212891	15.9852590560913	15.6287202835083	14.7526016235352	4	4	4	4.2	4.2	4.2	95.012	0	28.646	81008000	12	3.48932	0	4.26579	9.0711	3.18773	0	3.45883	7.53549	Q86TI2-4;Q86TI2;Q86TI2-2;M0R2A8;M0R1L4;H0YKA2;J3KPT0;Q9H4E7;Q6V1X1-6;Q6V1X1-4;Q6V1X1-2;Q6V1X1-5;Q6V1X1-3;Q6V1X1;Q02779	Q86TI2-4;Q86TI2;Q86TI2-2;M0R2A8
DNAJC10	DnaJ homolog subfamily C member 10	15.4042367935181	15.4404525756836	15.8563232421875	18.0624008178711	17.607006072998	18.0034561157227	15.2871265411377	15.5615482330322	15.7379274368286	3	3	3	4.3	4.3	4.3	86.135	0	9.1489	21991000	12	3.58283	0	2.36209	8.03344	3.47296	0	2.32395	7.65286	Q8IXB1-2;Q8IXB1;E7EP04;Q8IXB1-3	Q8IXB1-2;Q8IXB1
C1orf174	UPF0688 protein C1orf174	14.673849105835	15.5584278106689	15.0463905334473	19.1124114990234	18.7474174499512	18.3153266906738	15.1960220336914	15.2399063110352	15.4581480026245	1	1	1	5.8	5.8	5.8	25.977	0	77.4	33392000	6	3.82499	0	3.42703	9.95608	3.33839	0	3.63216	8.16768	Q8IYL3	Q8IYL3
SPG20	Spartin	15.8148937225342	15.2458419799805	15.301778793335	17.1978130340576	17.4200229644775	17.287166595459	15.6139812469482	16.0735054016113	15.424747467041	3	3	3	5.7	5.7	5.7	72.832	0	46.488	14891000	13	2.84985	0.00029108	1.59759	5.26993	3.18348	0	1.8475	6.32173	Q8N0X7	Q8N0X7
C12orf29	Uncharacterized protein C12orf29	15.7779407501221	14.8652229309082	15.9507350921631	21.2374954223633	21.6278839111328	21.8007164001465	15.5023326873779	15.1450614929199	15.7336931228638	4	4	4	14.6	14.6	14.6	34.723	0	54.981	301270000	32	4.85346	0	6.095	17.9857	4.05321	0	6.02407	12.6635	Q8N999-3;Q8N999	Q8N999-3;Q8N999
TXNDC5	Thioredoxin domain-containing protein 5	16.5597686767578	15.4783897399902	15.4268932342529	23.6555519104004	23.8174343109131	23.9490394592285	15.1011209487915	15.8579082489014	15.4215469360352	13	13	13	33.8	33.8	33.8	47.628	0	252.4	1485100000	121	5.42478	0	8.34715	24.9044	4.52317	0	7.98566	16.6726	Q8NBS9;Q8NBS9-2	Q8NBS9;Q8NBS9-2
DTD1	D-tyrosyl-tRNA(Tyr) deacylase 1	16.0109539031982	15.2408046722412	15.7930870056152	18.1913833618164	18.2728385925293	17.8032760620117	14.9723320007324	15.7673187255859	15.7632236480713	2	2	2	7.7	7.7	7.7	23.423	0	144.72	22328000	7	2.99549	0	2.58821	6.44777	3.0512	0	2.40755	6.4868	Q8TEA8	Q8TEA8
ZC3H15	Zinc finger CCCH domain-containing protein 15	15.8803997039795	16.0242881774902	15.0158729553223	17.9225559234619	17.9278602600098	18.2139148712158	15.7931327819824	16.421257019043	15.3875102996826	2	2	2	4.9	4.9	4.9	48.602	0	3.134	23532000	2	2.61741	0.000287037	2.15414	5.18147	2.7122	0	2.38126	5.54698	Q8WU90;H7C466;Q8WU90-2	Q8WU90;H7C466;Q8WU90-2
PDCD6IP	Programmed cell death 6-interacting protein	16.0826053619385	16.0077075958252	15.6815872192383	19.0652961730957	19.2440643310547	19.973804473877	14.7234039306641	14.7506732940674	15.9797744750977	7	7	7	7.3	7.3	7.3	96.022	0	135.88	75041000	25	2.99262	0	4.27644	7.14079	3.49041	0	3.50375	8.67431	Q8WUM4;Q8WUM4-2;F8WEQ7;F8WBR8;F8WDK9;C9IZF9;Q8WUM4-3	Q8WUM4;Q8WUM4-2
UBLCP1	Ubiquitin-like domain-containing CTD phosphatase 1	16.230152130127	15.3821773529053	16.1412086486816	17.7962455749512	18.7972564697266	18.4264526367188	15.7789878845215	15.7154598236084	15.5893478393555	2	2	2	4.7	4.7	4.7	36.804	0.0015613	2.8319	30796000	6	3.05389	0	2.64539	6.65589	2.43673	0.0004814	2.42214	4.87159	Q8WVY7	Q8WVY7
TRUB1	Probable tRNA pseudouridine synthase 1	15.5839443206787	15.885778427124	15.8898296356201	17.9379386901855	18.4856472015381	18.2792778015137	15.9346752166748	15.3669548034668	15.8700389862061	2	2	2	7.2	7.2	7.2	37.252	0	10.18	26976000	6	3.32447	0	2.5104	7.37885	3.6871	0	2.44777	8.46638	Q8WWH5	Q8WWH5
ATXN2L	Ataxin-2-like protein	15.6683254241943	15.8085346221924	15.6627902984619	19.228572845459	19.9891891479492	18.8251419067383	15.7682294845581	15.8143758773804	14.6309947967529	6	6	6	7	7	7	113.37	0	13.027	58200000	10	2.80271	0	3.9431	6.40141	3.34002	0	3.63442	8.17496	Q8WWM7;Q8WWM7-6;Q8WWM7-8;Q8WWM7-5;Q8WWM7-4;Q8WWM7-9;Q8WWM7-2;Q8WWM7-3;H3BUF6;H3BSK9;Q8WWM7-7;H3BRB0;A0A0C4DGL7	Q8WWM7;Q8WWM7-6;Q8WWM7-8;Q8WWM7-5;Q8WWM7-4;Q8WWM7-9;Q8WWM7-2;Q8WWM7-3;H3BUF6;H3BSK9;Q8WWM7-7
HSPH1	Heat shock protein 105 kDa	15.1977310180664	15.1045904159546	16.9180145263672	19.8171768188477	20.648754119873	21.3845252990723	15.3476123809814	17.4833679199219	15.471830368042	11	9	8	15.8	13.1	11.4	92.115	0	59.184	189640000	32	2.26203	0.000548673	4.51588	4.87117	2.55405	0	4.87671	5.7826	Q92598-2;Q92598-3;Q92598;Q92598-4;A0A0A0MSM0;Q5TBM3;R4GN69	Q92598-2;Q92598-3;Q92598;Q92598-4;A0A0A0MSM0
NRGN;GAP43	Neurogranin;NEUG(55-78);Neuromodulin	15.7859468460083	16.5079536437988	15.8696012496948	18.8822250366211	19.0682411193848	19.1507110595703	15.9059810638428	15.7214670181274	15.2922286987305	2	2	2	26.9	26.9	26.9	7.6184	0	6.709	50802000	2	4.16434	0	3.39383	11.3737	3.60581	0	2.97923	8.72549	Q92686;P17677;P17677-2	Q92686;P17677;P17677-2
ANP32B	Acidic leucine-rich nuclear phosphoprotein 32 family member B	15.9703187942505	15.6437530517578	15.5551700592041	19.2954235076904	19.863826751709	20.1755867004395	15.3268756866455	16.4176216125488	16.0259227752686	2	2	2	7.7	7.7	7.7	22.276	0	3.3208	90855000	5	3.14651	0	3.85481	7.55745	3.83722	0	4.0552	10.4807	Q92688-2;Q92688	Q92688-2;Q92688
TFG	Protein TFG	15.836371421814	15.186450958252	15.1557264328003	20.7581386566162	20.2129039764404	20.6453685760498	17.7646045684814	15.6564970016479	15.8619747161865	6	6	6	30.7	30.7	30.7	30.921	0	25.034	167850000	26	2.39664	0.000288372	4.11111	5.19506	4.30457	0	5.14595	13.6406	Q92734-4;Q92734-3;Q92734-2;Q92734;C9JUE0;C9JJP5;C9JTY3	Q92734-4;Q92734-3;Q92734-2;Q92734;C9JUE0;C9JJP5;C9JTY3
ERCC4	DNA repair endonuclease XPF	15.6946125030518	15.5047397613525	15.4739665985107	18.8642387390137	18.1840629577637	18.2949523925781	15.4746608734131	15.943826675415	15.2537746429443	5	5	5	5	5	5	104.48	0	9.5981	33999000	12	3.22799	0	2.89033	7.35663	3.69922	0	2.88998	8.98349	Q92889;I3L4K0;REV__Q7Z353-2;REV__Q7Z353;Q92889-2;Q9ULM2	Q92889
COPS5	COP9 signalosome complex subunit 5	15.0657424926758	15.1756038665771	15.2231349945068	18.1242961883545	17.6703414916992	17.9992542266846	15.7875595092773	16.1469764709473	15.5859794616699	1	1	1	3	3	3	37.578	0	7.3501	21556000	4	3.22159	0	2.09113	6.68709	4.37999	0	2.77647	11.4175	Q92905	Q92905
TNPO1	Transportin-1	15.9006633758545	16.3695335388184	16.2856426239014	17.6973838806152	17.8956050872803	17.9873657226563	16.0203285217285	16.1674156188965	15.8785676956177	3	3	3	2.9	2.9	2.9	96.9	0	24.08	21584000	6	3.98218	0	1.83801	8.37435	3.24698	0	1.67484	6.25382	Q92973-3;Q92973-2;Q92973;K7ESG1;E7EW37;S4R398;O14787-2;O14787	Q92973-3;Q92973-2;Q92973
GLMN	Glomulin	15.1330184936523	15.3308639526367	15.2822113037109	17.4370784759521	17.376220703125	17.5115737915039	15.9502792358398	16.1711444854736	15.6345100402832	2	2	2	3.4	3.4	3.4	68.207	0	20.671	18081000	3	3.16157	0	1.52298	5.84498	5.1782	0	2.19293	12.8065	Q92990;Q92990-2	Q92990;Q92990-2
COA7	Cytochrome c oxidase assembly factor 7	16.0069351196289	15.8311614990234	14.8862009048462	18.6921577453613	18.8281135559082	18.7315139770508	16.6315727233887	15.5088319778442	14.6094779968262	4	4	4	19.9	19.9	19.9	25.709	0	13.68	42322000	12	2.24533	0.000978903	3.1673	4.61499	3.08577	0	3.17583	7.05211	Q96BR5	Q96BR5
FLYWCH2	FLYWCH family member 2	15.4375104904175	15.3935499191284	15.5691795349121	19.3305587768555	18.957820892334	18.1143054962158	15.7308349609375	15.8266353607178	15.2865295410156	4	4	4	51.4	51.4	51.4	14.563	0	85.552	31876000	12	2.88607	0	3.18623	6.41901	3.10491	0	3.33415	7.19169	Q96CP2;I3L1Y9;I3L4I0;I3L0R3;I3L231;Q4VC44-2;Q4VC44;Q4VC44-3	Q96CP2;I3L1Y9;I3L4I0
TCEAL4	Transcription elongation factor A protein-like 4	15.7153854370117	15.7801914215088	15.367115020752	19.77099609375	19.7529067993164	19.2211799621582	15.2863483428955	16.3301200866699	15.2938375473022	6	6	6	30.2	30.2	30.2	24.647	0	256.88	61119000	18	3.26617	0	3.94493	8.03808	4.24208	0	3.9608	12.3276	Q96EI5;Q96EI5-2;D6RCE9;D6RD44;A2RQR6;D6RIH3;J3KQY4;D6RHZ1	Q96EI5;Q96EI5-2;D6RCE9;D6RD44;A2RQR6;D6RIH3;J3KQY4;D6RHZ1
EDC3	Enhancer of mRNA-decapping protein 3	15.5309829711914	14.8751792907715	15.3365297317505	21.6519775390625	21.6657829284668	21.6969451904297	15.2778167724609	15.9759140014648	15.6747226715088	8	8	8	18.7	18.7	18.7	56.077	0	275.12	312300000	28	5.11954	0	6.02875	19.9238	5.29627	0	6.424	21.7819	Q96F86;H3BPW9;H3BQ37;H3BTD6;H3BQP5;H3BU87;H3BSQ0;H3BPN4;H3BMB8;H3BTH0	Q96F86;H3BPW9;H3BQ37
PDXP	Pyridoxal phosphate phosphatase	16.0649223327637	16.4195594787598	15.4309673309326	17.9523773193359	17.5376091003418	17.8667411804199	15.0050392150879	14.5400876998901	16.0240535736084	2	2	2	8.1	8.1	8.1	31.698	0	9.2357	21500000	7	2.32723	0.000757447	2.59585	4.66799	2.34265	0.000904	1.81376	4.36437	Q96GD0	Q96GD0
TOE1	Target of EGR1 protein 1	15.7759809494019	15.3047437667847	14.959620475769	18.5971603393555	19.206413269043	18.6474075317383	15.4890403747559	16.3386974334717	15.5397825241089	4	4	4	12.9	12.9	12.9	56.547	0	5.5601	39064000	7	3.06897	0	3.02782	6.9225	3.45838	0	3.47021	8.53137	Q96GM8;Q96GM8-2	Q96GM8;Q96GM8-2
ATXN7L3B	Putative ataxin-7-like protein 3B	15.9758644104004	16.29811668396	15.6289205551147	19.485221862793	19.034122467041	19.0760498046875	15.4474506378174	15.7904872894287	15.4290637969971	3	3	3	44.3	44.3	44.3	10.771	0	135.55	74635000	30	4.39901	0	3.6428	12.7465	3.74759	0	3.23083	9.47697	Q96GX2	Q96GX2
NUDCD1	NudC domain-containing protein 1	15.8884239196777	15.476469039917	15.8807582855225	17.7032737731934	17.0925769805908	17.5684242248535	15.5956630706787	15.6401920318604	15.8741321563721	2	2	2	3.6	3.6	3.6	66.755	0	11.707	16578000	5	2.99216	0	1.75143	5.75424	2.75515	0.000281818	1.70621	5.17301	Q96RS6;E5RGX7;Q96RS6-3;Q96RS6-2	Q96RS6;E5RGX7;Q96RS6-3;Q96RS6-2
PCYT2	Ethanolamine-phosphate cytidylyltransferase	15.6433076858521	15.7674465179443	15.9898509979248	22.1790924072266	22.0921249389648	22.0027351379395	16.4175910949707	15.3414363861084	15.4785957336426	11	11	11	27	27	27	43.835	0	56.389	360050000	42	4.30398	0	6.34544	14.3564	6.19868	0	6.29112	29.4753	Q99447;Q99447-3;Q99447-4;I3L1L9;I3L1R7;Q99447-2;I3L3V9;I3L2Q1;I3L1C4;I3L102	Q99447;Q99447-3;Q99447-4;I3L1L9;I3L1R7;Q99447-2;I3L3V9
PFDN5	Prefoldin subunit 5	16.1614570617676	16.2790622711182	16.5240287780762	18.8392715454102	18.8881607055664	19.081169128418	15.2732305526733	15.3501262664795	14.9239521026611	4	4	4	36.4	36.4	36.4	17.328	0	14.098	49002000	8	4.81424	0	3.75376	14.9853	4.44499	0	2.61468	11.3761	Q99471;H3BMQ1;Q99471-3;H3BPF6;F8VNW6;F8VQZ2;Q99471-2	Q99471;H3BMQ1;Q99471-3;H3BPF6
DNAJC7	DnaJ homolog subfamily C member 7	15.9017696380615	16.3943538665771	16.1782035827637	19.8633880615234	19.7522621154785	19.8136005401611	15.0516929626465	15.4123735427856	16.0170593261719	6	6	6	15	15	15	56.44	0	39.719	80157000	19	3.96463	0	4.31604	11.2556	4.81748	0	3.65164	14.8363	Q99615;K7EPP7;K7ESP1;K7EIH8;Q99615-2;K7EJL5;K7EN19;K7EJV7;K7ER44;K7ELJ8;K7ENB7;K7EJE9;K7EK03	Q99615;K7EPP7;K7ESP1;K7EIH8;Q99615-2;K7EJL5;K7EN19;K7EJV7;K7ER44
DPYSL5	Dihydropyrimidinase-related protein 5	15.4716300964355	15.9766693115234	16.0497055053711	19.1371059417725	19.0142974853516	19.1582565307617	15.8217744827271	15.5843257904053	14.956995010376	3	3	3	5	5	5	61.421	0	4.7715	48179000	5	3.81314	0	3.64885	10.0843	4.20049	0	3.27055	11.3875	Q9BPU6;E9PHT0;E7ESV0;E7EWB4	Q9BPU6
C19orf43	Uncharacterized protein C19orf43	15.7353076934814	15.938084602356	14.7217082977295	17.7793426513672	19.0441932678223	18.2881050109863	16.2037887573242	15.9283866882324	16.1452178955078	3	3	3	21	21	21	18.419	0	13.826	28262000	7	2.42269	0.000541485	2.27808	4.77709	2.28047	0.000462185	2.90551	4.64208	Q9BQ61;K7ELS0;K7ERU7;K7EN60	Q9BQ61
MACROD1	O-acetyl-ADP-ribose deacetylase MACROD1	15.6678104400635	15.8920764923096	15.4871292114258	18.903003692627	19.9395866394043	19.6859302520752	15.086051940918	15.5160045623779	15.0929107666016	2	2	2	6.5	6.5	6.5	35.505	0	23.406	76086000	7	3.62475	0	4.27785	9.65999	3.48403	0	3.82717	8.83406	Q9BQ69	Q9BQ69
TXNDC17	Thioredoxin domain-containing protein 17	16.199764251709	15.5976505279541	15.4172792434692	20.5208930969238	19.370735168457	19.2470645904541	15.4779167175293	16.0440807342529	15.1655521392822	3	3	3	24.4	24.4	24.4	13.941	0	31.274	120150000	54	3.0063	0	4.15038	7.15332	2.97178	0	3.97467	6.97892	Q9BRA2;I3L2R6;I3L0K2;I3L3M7	Q9BRA2;I3L2R6
MCMBP	Mini-chromosome maintenance complex-binding protein	16.0411682128906	15.2924900054932	15.9778032302856	20.2733345031738	20.0335388183594	19.8153781890869	15.54469871521	15.6048583984375	15.1367502212524	6	6	6	12.2	12.2	12.2	72.748	0	129.79	90111000	30	4.69812	0	4.61198	15.4887	4.00599	0	4.27026	11.4251	Q9BTE3-2;Q9BTE3;Q9BTE3-3	Q9BTE3-2;Q9BTE3;Q9BTE3-3
BDH2	3-hydroxybutyrate dehydrogenase type 2	16.3894882202148	16.1102523803711	15.2452526092529	20.7201232910156	20.2944374084473	20.8795909881592	15.9579372406006	15.0743885040283	15.7563772201538	4	4	4	18	18	18	26.724	0	8.3698	157420000	13	4.02452	0	5.03515	12.0077	3.58827	0	4.71639	9.70078	Q9BUT1;Q9BUT1-2;D6RFG2;D6R9U8;D6RIR6;Q9BUT1-3;D6RBF6;D6R9P2	Q9BUT1;Q9BUT1-2;D6RFG2;D6R9U8;D6RIR6;Q9BUT1-3
ADI1	1,2-dihydroxy-3-keto-5-methylthiopentene dioxygenase	16.1165466308594	15.6435050964355	15.1857681274414	18.4982986450195	18.558422088623	18.5948314666748	15.7677936553955	15.6703701019287	15.0732793807983	3	3	3	14.5	14.5	14.5	21.498	0	12.959	34592000	3	3.81088	0	3.0467	9.55338	3.37069	0	2.90191	7.8393	Q9BV57;A0A0G2JQN5;Q9BV57-2;H7C382	Q9BV57;A0A0G2JQN5;Q9BV57-2
GNL3	Guanine nucleotide-binding protein-like 3	15.1621227264404	14.8300065994263	15.4160099029541	18.0528602600098	18.0447616577148	18.4987487792969	16.3636932373047	15.3654136657715	15.467737197876	5	5	5	10.1	10.1	10.1	60.54	0	6.1473	27792000	8	2.66647	0	2.46651	5.47173	3.76196	0	3.06274	9.38157	Q9BVP2-2;Q9BVP2	Q9BVP2-2;Q9BVP2
ACAT2	Acetyl-CoA acetyltransferase, cytosolic	15.9459667205811	15.0143795013428	14.7089748382568	20.2686157226563	21.1810626983643	21.1395702362061	15.4257068634033	15.6543998718262	15.1448974609375	6	6	6	13.6	13.6	13.6	41.35	0	101.55	196930000	33	4.09524	0	5.45475	12.6278	3.53568	0	5.63998	9.78593	Q9BWD1;Q9BWD1-2;REV__H0Y3B8;REV__H3BLX7;REV__Q13635-4;REV__Q13635-3;REV__Q13635-2;REV__Q13635	Q9BWD1;Q9BWD1-2
RBM4;RBM4B	RNA-binding protein 4;RNA-binding protein 4B	15.4943504333496	16.0076465606689	15.308967590332	20.2075958251953	20.679859161377	19.8580646514893	15.4723129272461	15.4457626342773	15.7059059143066	7	7	5	19.8	19.8	11.8	40.313	0	25.23	123130000	13	4.31522	0	4.70718	13.3709	3.89993	0	4.64485	11.144	Q9BWF3;E9PB51;Q9BQ04;Q9BWF3-4;E9PLB0;E9PM61;D6R9K7;U3KQD5;J3QRR5;Q9BWF3-3;Q9BWF3-2	Q9BWF3;E9PB51;Q9BQ04;Q9BWF3-4;E9PLB0;E9PM61;D6R9K7;U3KQD5;J3QRR5;Q9BWF3-3;Q9BWF3-2
NAA15	N-alpha-acetyltransferase 15, NatA auxiliary subunit	15.7995567321777	15.7583885192871	15.6538324356079	19.3463516235352	18.7458572387695	19.0814094543457	16.0643863677979	15.9518508911133	15.8972120285034	4	4	4	4.3	4.3	4.3	101.27	0	10.139	58725000	6	4.16298	0	3.08672	11.0011	4.30292	0	3.32061	11.8985	Q9BXJ9;A0A0B4J1W3;Q9BXJ9-4	Q9BXJ9;A0A0B4J1W3;Q9BXJ9-4
SRRT	Serrate RNA effector molecule homolog	15.8447561264038	15.9412689208984	16.6678199768066	18.1022605895996	17.8801460266113	17.8413047790527	15.1380157470703	15.9566879272461	15.6499862670898	5	5	5	6.2	6.2	6.2	96.221	0	9.5023	24248000	8	3.13831	0	2.35967	6.69885	2.55788	0.000474138	1.78996	4.80926	Q9BXP5-5;Q9BXP5-4;Q9BXP5-2;Q9BXP5-3;Q9BXP5;H7C3A1;H7C1K0	Q9BXP5-5;Q9BXP5-4;Q9BXP5-2;Q9BXP5-3;Q9BXP5;H7C3A1
NUSAP1	Nucleolar and spindle-associated protein 1	15.0797424316406	15.3240756988525	15.4434547424316	17.7203369140625	17.3921699523926	17.4198341369629	15.8116436004639	16.1019325256348	15.2933483123779	3	3	3	10.5	10.5	10.5	49.323	0	14.301	14711000	6	2.62617	0.000557303	1.77514	4.94762	3.92243	0	2.22836	8.91344	Q9BXS6-2;Q9BXS6;Q9BXS6-7;Q9BXS6-4;Q9BXS6-6;Q9BXS6-3;Q9BXS6-5	Q9BXS6-2;Q9BXS6;Q9BXS6-7;Q9BXS6-4;Q9BXS6-6;Q9BXS6-3;Q9BXS6-5
CECR5	Cat eye syndrome critical region protein 5	15.8493022918701	15.9655857086182	15.9129447937012	17.6620635986328	17.7070560455322	17.7819366455078	15.9952964782715	15.1441745758057	16.1175975799561	2	2	2	6.1	6.1	6.1	43.588	0	9.6493	21525000	3	2.50816	0.000546256	1.96466	4.81389	5.50943	0	1.80774	12.1732	Q9BXW7-2;Q9BXW7;A8MYZ9	Q9BXW7-2;Q9BXW7;A8MYZ9
FTO	Alpha-ketoglutarate-dependent dioxygenase FTO	14.9267559051514	16.167573928833	15.3509769439697	19.3448143005371	19.3578567504883	19.8972759246826	15.6061706542969	15.1555786132813	15.308422088623	5	5	5	9.7	9.7	9.7	58.281	0	9.3562	80946000	4	4.30462	0	4.17659	12.8503	3.24231	0	4.05155	7.99004	Q9C0B1;A0A1B0GTC3;A0A1B0GVH5;A0A1B0GUC3;A0A1B0GV98;A0A1B0GTC5;A0A1B0GU26;Q9C0B1-4;Q9C0B1-2;A0A1B0GUY7;A0A1B0GTY1;Q9C0B1-3;A0A1B0GTZ8;A0A1B0GTI3	Q9C0B1;A0A1B0GTC3;A0A1B0GVH5;A0A1B0GUC3;A0A1B0GV98;A0A1B0GTC5;A0A1B0GU26;Q9C0B1-4;Q9C0B1-2
TKTL2	Transketolase-like protein 2	15.0684537887573	14.8977470397949	16.3020458221436	19.3346710205078	20.1321067810059	20.7513465881348	15.5502901077271	14.7503757476807	15.6305894851685	1	1	1	1	1	1	67.876	0.0043011	2.1346	120150000	3	3.17834	0	4.76229	7.9761	2.81702	0	4.64996	6.61258	Q9H0I9	Q9H0I9
FN3KRP	Ketosamine-3-kinase	15.3718891143799	15.6110553741455	15.841682434082	18.7252349853516	18.3671913146973	18.5209045410156	15.8653755187988	15.1949691772461	15.1956653594971	3	3	3	9.1	9.1	9.1	34.412	0	4.6923	37922000	2	3.65028	0	3.11911	9.00817	4.16961	0	2.92957	10.821	Q9HA64;I3L2K8;I3L407;I3L3W5;I3L2G3;I3L139	Q9HA64
XPO5	Exportin-5	16.2296962738037	15.8868236541748	15.4453449249268	18.8267230987549	18.6491737365723	18.7968101501465	15.2312803268433	15.5787992477417	16.0503177642822	6	6	6	5.2	5.2	5.2	136.31	0	18.593	49607000	16	3.6787	0	3.13744	9.13107	3.61853	0	2.90361	8.70498	Q9HAV4;E2QRM3;H0Y3Q8	Q9HAV4;E2QRM3
EXOSC4	Exosome complex component RRP41	14.4354305267334	16.0114421844482	15.8781356811523	20.8903350830078	20.3704032897949	20.2242202758789	15.6190004348755	16.4493637084961	16.1411838531494	3	3	3	12.2	12.2	12.2	26.383	0	19.125	114330000	16	3.82374	0	4.42514	10.6483	3.12792	0	5.05332	7.85203	Q9NPD3;E9PPI9;E9PI41	Q9NPD3
TIGAR	Fructose-2,6-bisphosphatase TIGAR	15.52858543396	15.9903335571289	16.203950881958	22.1728630065918	21.2831878662109	20.7605781555176	15.7590160369873	15.1311855316162	16.3474521636963	4	4	4	17.4	17.4	17.4	30.062	0	323.31	316360000	54	3.32452	0	5.65966	8.82189	3.55937	0	5.49792	9.85462	Q9NQ88;A0A0U1RQD1	Q9NQ88;A0A0U1RQD1
NIT2	Omega-amidase NIT2	16.0873908996582	15.7262363433838	15.6811904907227	18.5099010467529	18.4499320983887	18.7043190002441	15.3218631744385	14.7033023834229	14.8390998840332	7	7	7	34.4	34.4	34.4	30.608	0	70.152	36691000	21	4.22799	0	3.59996	11.8893	4.26953	0	2.72311	10.904	Q9NQR4;H7C579;F8WF70	Q9NQR4;H7C579
ANLN	Actin-binding protein anillin	15.7227954864502	16.009464263916	15.209644317627	17.8758544921875	17.3086280822754	17.6617050170898	15.3053398132324	15.9261198043823	15.5238065719604	2	2	2	1.7	1.7	1.7	120.01	0	3.7701	16777000	6	2.93128	0	2.03031	5.8719	2.62853	0.00027991	1.96809	5.09209	Q9NQW6-2;Q9NQW6;C9JJT6	Q9NQW6-2;Q9NQW6;C9JJT6
ATG3	Ubiquitin-like-conjugating enzyme ATG3	15.9525184631348	15.9853000640869	15.7822360992432	19.1616096496582	19.4784507751465	19.2344799041748	15.6985244750977	15.2586555480957	15.7591400146484	4	4	4	13.5	13.5	13.5	35.467	0	38.604	63965000	19	4.44665	0	3.71941	13.0725	5.1061	0	3.38483	15.7704	Q9NT62-2;Q9NT62;F8WDI0	Q9NT62-2;Q9NT62;F8WDI0
EXOC1	Exocyst complex component 1	16.4351463317871	15.8154258728027	15.3117218017578	18.4276084899902	18.4288101196289	18.1191444396973	15.5154371261597	15.5768690109253	15.6618661880493	3	3	3	3.4	3.4	3.4	100.28	0	5.1632	22538000	5	4.78997	0	2.74046	12.9618	2.71645	0	2.47109	5.60561	Q9NV70-2;Q9NV70	Q9NV70-2;Q9NV70
NLE1	Notchless protein homolog 1	15.7729148864746	15.7078952789307	15.1740131378174	19.4370403289795	19.3777313232422	19.2550773620605	16.0693550109863	15.3673858642578	16.1116561889648	2	2	2	7.4	7.4	7.4	53.32	0	26.313	56702000	7	3.84355	0	3.50715	10.1005	4.37183	0	3.80501	12.8051	Q9NVX2;K7EN33;A0A0A0MRH0;Q9NVX2-2	Q9NVX2;K7EN33;A0A0A0MRH0;Q9NVX2-2
DUS2	tRNA-dihydrouridine(20) synthase [NAD(P)+]-like	15.8324756622314	15.0865478515625	15.5049571990967	19.4968185424805	20.413200378418	19.9400100708008	16.1056880950928	15.1721105575562	15.2047271728516	7	7	7	14.4	14.4	14.4	55.05	0	16.437	94470000	20	3.41359	0	4.45583	8.83304	3.70842	0	4.47535	10.1374	Q9NX74;E7EUN9;I3L4Y9;J3QLD5;H3BQX4;H3BM64;I3L4H0	Q9NX74;E7EUN9
TRMT1	tRNA (guanine(26)-N(2))-dimethyltransferase	15.8027935028076	15.2197618484497	15.8907566070557	18.8005142211914	18.3997592926025	18.2955017089844	15.7603988647461	15.9069671630859	14.8591070175171	4	4	4	7.3	7.3	7.3	69.305	0	9.7067	31481000	12	2.93102	0	2.98977	6.47185	3.40619	0	2.86082	7.92885	Q9NXH9-2;Q9NXH9;K7EQQ8;K7EQY6;K7EMZ2;K7ENI9;K7ERR5;K7EQU7	Q9NXH9-2;Q9NXH9;K7EQQ8
HSPBP1	Hsp70-binding protein 1	15.1305265426636	15.8462362289429	15.6244163513184	19.8498039245605	18.8954601287842	18.4328842163086	15.8857822418213	16.2343940734863	16.3353729248047	5	5	5	18.2	18.2	18.2	39.474	0	69.809	83375000	34	2.57	0.000297362	2.90753	5.39603	2.78016	0	3.52566	6.21016	Q9NZL4;Q9NZL4-3;Q9NZL4-2;K7EL16;K7ERT9;K7EKM6;K7EMM7;K7EN20	Q9NZL4;Q9NZL4-3;Q9NZL4-2;K7EL16
LARS	Leucine--tRNA ligase, cytoplasmic	15.8333263397217	16.2548274993896	15.8753852844238	19.1177215576172	18.8208980560303	18.6799411773682	15.7180957794189	15.1888656616211	15.5775985717773	8	8	8	8.8	8.8	8.8	134.46	0	14.631	47787000	19	4.10677	0	3.378	11.1045	3.9959	0	2.88501	10.0858	Q9P2J5;Q9P2J5-2;Q9P2J5-3;A0A087WXY1	Q9P2J5;Q9P2J5-2
ATXN10	Ataxin-10	16.2487316131592	15.262110710144	15.5208301544189	19.5405311584473	18.6986713409424	18.6255950927734	15.9046955108643	15.5940456390381	15.7587566375732	7	7	7	21.2	21.2	21.2	46.286	0	89.984	52510000	33	3.32155	0	3.20243	7.86904	2.85133	0	3.27771	6.34692	Q9UBB4-2;Q9UBB4;B1AHE4;B1AHE3;A0A1W2PQD2	Q9UBB4-2;Q9UBB4;B1AHE4
GRHPR	Glyoxylate reductase/hydroxypyruvate reductase	15.5694599151611	15.4094314575195	15.83371925354	17.7919273376465	19.8685150146484	19.8343162536621	15.7209529876709	15.5185022354126	15.5972356796265	3	3	3	11.7	11.7	11.7	38.695	0	45.695	75890000	13	2.17274	0.000958678	3.55269	4.50226	2.15721	0.000668024	3.56072	4.46416	U3KQ56;Q9UBQ7	U3KQ56;Q9UBQ7
RPS6KB2	Ribosomal protein S6 kinase beta-2	14.8506851196289	16.0634517669678	16.1717300415039	19.9802360534668	19.5234317779541	19.3248043060303	16.2038764953613	15.2059097290039	15.8320989608765	2	2	2	4.4	4.4	4.4	53.455	0	13.951	62881000	7	3.41671	0	3.8622	8.5842	2.95956	0	3.9142	6.91803	Q9UBS0	Q9UBS0
PEF1	Peflin	15.2218933105469	15.6523094177246	16.0329170227051	19.5326652526855	19.7941093444824	20.8512763977051	15.5145587921143	15.9725828170776	16.4077281951904	3	3	3	7.4	7.4	7.4	30.381	0	10.935	122850000	13	2.98957	0	4.09439	7.07742	3.16209	0	4.42364	7.81253	Q9UBV8	Q9UBV8
CHORDC1	Cysteine and histidine-rich domain-containing protein 1	15.3334369659424	15.2286396026611	15.4543380737305	21.6008033752441	21.1980247497559	21.736011505127	15.1139430999756	15.9717025756836	15.9662113189697	6	6	6	22.7	22.7	22.7	35.286	0	175.83	321080000	33	4.23141	0	5.82766	13.628	5.42148	0	6.17281	22.5087	Q9UHD1-2;Q9UHD1;E9PHZ2;E9PPQ5;E9PIZ4;E9PSD5;E9PL00;E9PIF7	Q9UHD1-2;Q9UHD1;E9PHZ2;E9PPQ5
SEPT9	Septin-9	14.57275390625	15.2358551025391	15.7172775268555	18.189416885376	17.8178405761719	17.9614028930664	15.394832611084	16.3423805236816	15.8275394439697	3	3	3	6.2	6.2	6.2	63.502	0	20.766	29173000	14	2.71617	0.000298077	2.13464	5.41142	2.8914	0	2.81426	6.26822	Q9UHD8-7;Q9UHD8-2;Q9UHD8-5;Q9UHD8;Q9UHD8-3;K7ERG1;K7EJV0;K7EJ51;K7ELJ9;K7ER52;K7EPY1;K7ENL0;K7EIE4;K7EQD7;K7EK18;K7EL40;Q9UHD8-4;Q9UHD8-9;Q9UHD8-8	Q9UHD8-7;Q9UHD8-2;Q9UHD8-5;Q9UHD8;Q9UHD8-3
MCTS1	Malignant T-cell-amplified sequence 1	16.2096118927002	14.9248819351196	15.5971260070801	19.5005226135254	19.4334831237793	19.5504913330078	15.8125123977661	15.4921674728394	15.6228399276733	1	1	1	4.7	4.7	4.7	19.228	0.0083565	1.9759	64635000	1	5.58442	0	3.85233	19.3602	3.33495	0	3.91763	8.29042	Q9ULC4-2;Q9ULC4;Q9ULC4-3	Q9ULC4-2;Q9ULC4;Q9ULC4-3
CORO1C	Coronin-1C;Coronin	15.494068145752	15.5223073959351	13.9871053695679	19.7460956573486	19.9686393737793	19.821662902832	15.576057434082	15.1828308105469	15.8327713012695	5	5	5	8	8	8	53.248	0	19.917	86196000	14	4.56406	0	4.31491	14.3844	3.15971	0	4.84431	7.92479	Q9ULV4;Q9ULV4-2;Q9ULV4-3;B4E3S0;H0YHL7;F8VV53;F8W1H8;F8VUX3;F8VSA4;F8VRE9;F8VTT6;F8VVB7	Q9ULV4;Q9ULV4-2;Q9ULV4-3;B4E3S0;H0YHL7
PRPF19	Pre-mRNA-processing factor 19	15.2443199157715	15.4495306015015	15.5001907348633	20.2489128112793	20.8171634674072	20.2335929870605	17.5043830871582	15.4080877304077	15.8270244598389	5	5	5	9.5	9.5	9.5	55.18	0	7.3463	142950000	15	2.47906	0.000299517	4.18672	5.447	4.76805	0	5.03521	16.383	Q9UMS4;H0YGF3;F5GY56;F5H2I0;H0YGZ5	Q9UMS4
MAGED2	Melanoma-associated antigen D2	15.5245971679688	15.4400463104248	15.8834362030029	20.340633392334	20.0911331176758	20.0676231384277	15.5466222763062	16.4926414489746	15.9547233581543	10	10	10	23.8	23.8	23.8	64.953	0	148.91	107720000	34	3.88063	0	4.16847	10.7563	5.02433	0	4.55044	17.3971	Q9UNF1;Q5H909;Q9UNF1-2;Q5H907;A0A087X070;G5E9N2;Q12816-5;Q12816-2;Q9Y5V3;Q9Y5V3-2;Q12816-3;Q12816-4;Q12816	Q9UNF1;Q5H909;Q9UNF1-2;Q5H907
SNX6	Sorting nexin-6;Sorting nexin-6, N-terminally processed	15.4274291992188	15.5831460952759	15.2074565887451	17.6861305236816	17.0699710845947	17.9039268493652	15.4389123916626	15.749568939209	16.0737552642822	4	3	3	9.4	6.9	6.9	46.648	0	6.8537	17557000	5	2.35938	0.000941176	1.79926	4.39095	2.85339	0	2.14733	5.76507	Q9UNH7;G3V5X9;A0A0A0MRI2;G3V2U1;H0YJF8;G3V4Z5;Q9UNH7-2	Q9UNH7;G3V5X9;A0A0A0MRI2
COPS3	COP9 signalosome complex subunit 3	15.5569505691528	15.26003074646	16.1059284210205	19.2283248901367	18.8115005493164	19.14186668396	15.2960262298584	15.6970186233521	15.0801067352295	3	3	3	9.5	9.5	9.5	47.873	0	199.22	50859000	11	4.12943	0	3.70285	11.5389	3.59782	0	3.41959	9.03621	Q9UNS2;H7C3P9;Q9UNS2-2;J3QL22;J3QS85;J3KTQ1;J3QKR0;C9JLV5	Q9UNS2;H7C3P9;Q9UNS2-2
TRIM33	E3 ubiquitin-protein ligase TRIM33	15.7589874267578	15.344066619873	15.7770910263062	17.9019966125488	18.3797607421875	18.1358280181885	15.2040195465088	15.3413257598877	15.9158382415771	3	3	3	2.9	2.9	2.9	120.54	0	7.0979	27337000	3	3.29674	0	2.65213	7.40844	3.65728	0	2.51248	8.44402	Q9UPN9-2;H0Y612;Q9UPN9	Q9UPN9-2;H0Y612;Q9UPN9
C14orf166	UPF0568 protein C14orf166	14.9250736236572	15.1124668121338	15.6736946105957	18.3479309082031	18.4449996948242	17.8039627075195	16.4189453125	16.3429012298584	15.8573703765869	3	3	3	13.9	13.9	13.9	28.068	0	14.986	26667000	7	2.77018	0.000298795	1.99256	5.44487	3.22526	0	2.96189	7.39313	Q9Y224;H0YJB9;G3V4C6	Q9Y224;H0YJB9;G3V4C6
MRPS23	28S ribosomal protein S23, mitochondrial	15.8135929107666	15.8006629943848	16.012414932251	18.5210342407227	18.8277397155762	19.1589393615723	15.7358913421631	16.2445755004883	16.0314540863037	2	2	2	12.1	12.1	12.1	21.77	0	4.7105	48215000	2	3.55863	0	2.83193	8.42927	3.94617	0	2.96035	9.98336	Q9Y3D9;J3QLR8	Q9Y3D9;J3QLR8
STRAP	Serine-threonine kinase receptor-associated protein	15.4067792892456	15.7266674041748	15.4460716247559	19.9309730529785	20.3015003204346	20.1694107055664	15.1372146606445	16.1300144195557	15.8462047576904	3	3	3	12	12	12	38.438	0	10.411	103260000	7	3.8312	0	4.42948	10.6862	5.19779	0	4.60746	18.5795	Q9Y3F4;Q9Y3F4-2;H0YH33	Q9Y3F4;Q9Y3F4-2
SAMHD1	Deoxynucleoside triphosphate triphosphohydrolase SAMHD1	16.1841812133789	16.3393650054932	15.4729824066162	17.8635215759277	19.27370262146	19.2091846466064	15.0422763824463	15.5691938400269	14.2576789855957	3	3	3	5.8	5.8	5.8	68.121	0	10.378	48533000	11	2.51604	0	3.82575	5.48833	2.19703	0.000913131	2.78329	4.40771	Q9Y3Z3-4;Q9Y3Z3;Q9Y3Z3-3	Q9Y3Z3-4;Q9Y3Z3;Q9Y3Z3-3
TLN1	Talin-1	14.8563079833984	15.3640651702881	16.5690002441406	18.9356994628906	19.2672233581543	19.2820053100586	15.2935571670532	14.9354076385498	15.2969875335693	3	3	3	1.3	1.3	1.3	269.76	0	12.79	51018000	9	4.76086	0	3.98633	15.052	2.6244	0	3.56518	5.7474	Q9Y490	Q9Y490
PPME1	Protein phosphatase methylesterase 1	15.3703536987305	15.375955581665	15.7739410400391	17.1203327178955	18.4180850982666	18.1525459289551	15.5346527099609	15.6895875930786	15.022424697876	3	3	3	15.1	15.1	15.1	22.461	0	4.2516	25098000	2	2.29787	0.000964657	2.48143	4.55979	2.33555	0.000458333	2.39024	4.61648	Q9Y570-2;Q9Y570;Q9Y570-4;Q9Y570-3	Q9Y570-2;Q9Y570;Q9Y570-4
YTHDF2	YTH domain-containing family protein 2	15.6496028900146	15.5200443267822	16.2738208770752	19.6321754455566	19.9958095550537	20.2292747497559	15.4408149719238	14.8727836608887	15.0347690582275	6	6	4	11.7	11.7	8.6	62.333	0	28.542	100440000	16	4.4295	0	4.8363	14.1276	3.85118	0	4.13793	10.5995	Q9Y5A9;Q9Y5A9-2;A0A024R7W5;A0A087X0Q1;A0A087WY31;Q7Z739;S4R3J8;S4R3V3	Q9Y5A9;Q9Y5A9-2
RBM8A	RNA-binding protein 8A	15.4863052368164	16.5583763122559	16.2577323913574	18.5079879760742	18.2390899658203	18.6382942199707	16.6887321472168	15.2486724853516	15.6986103057861	3	3	3	22.4	22.4	22.4	19.889	0	9.8293	33005000	6	2.37165	0.000540305	2.58312	4.77219	2.64504	0.000293839	2.36099	5.36322	Q9Y5S9;Q9Y5S9-2;A0A0J9YW13	Q9Y5S9;Q9Y5S9-2
SNX5	Sorting nexin-5	15.6377258300781	15.3962545394897	16.144983291626	18.8870944976807	18.4983673095703	18.6785850524902	14.906909942627	15.3534507751465	15.4776229858398	4	4	3	10.6	10.6	8.2	46.816	0	15.806	37639000	12	4.11973	0	3.44202	11.2299	3.55315	0	2.96169	8.52103	Q9Y5X3;Q5QPE4;Q5QPE5;A0A087WUY5;U3KQL0;U3KQP5;Q9Y5X3-2	Q9Y5X3;Q5QPE4;Q5QPE5;A0A087WUY5
NUBP2	Cytosolic Fe-S cluster assembly factor NUBP2	15.4332790374756	16.3118209838867	15.8436012268066	17.5299949645996	18.4395332336426	17.9445152282715	14.9383821487427	15.4040012359619	15.311071395874	2	2	2	8.9	8.9	8.9	28.825	0	8.5864	27037000	15	3.11251	0	2.75353	6.90229	2.34886	0.000452675	2.10845	4.53021	Q9Y5Y2;H3BRK5;B7Z6P0;H3BMW1;H3BQR2;H3BNF0	Q9Y5Y2;H3BRK5;B7Z6P0;H3BMW1;H3BQR2;H3BNF0
CLIC4	Chloride intracellular channel protein 4	15.9867115020752	15.9025850296021	15.7119235992432	20.8943252563477	21.4609413146973	21.4542293548584	15.2198762893677	15.2504730224609	15.9223957061768	7	6	6	31.6	29.2	29.2	28.772	0	165.19	260690000	28	4.39767	0	5.80558	14.6486	4.9128	0	5.40276	17.737	Q9Y696	Q9Y696
