# Supplementary material for: Chemoproteomic discovery of a human RNA ligase
Source: Nat Commun. 2023 Feb 15;14:842. doi: 10.1038/s41467-023-36451-x (PMC9931718; doi:10.1038/s41467-023-36451-x)
Supplement: Supplementary file 5 — Supplementary Data 3 [file 41467_2023_36451_MOESM5_ESM.xlsx]

## Sheet: Key
Column Heading	Description
Gene names	Name(s) of the gene(s) associated to the protein(s) contained within the group
Protein names	Name(s) of protein(s) contained within the group
Ap3A_A	Mean log2 transformed LFQ intensity in biological replicate A of chemical proteomics assay with Ap3A
Ap3A_B	Mean log2 transformed LFQ intensity in biological replicate B of chemical proteomics assay with Ap3A
Ap3A_C	Mean log2 transformed LFQ intensity in biological replicate C of chemical proteomics assay with Ap3A
C2-Ap3A_A	Mean log2 transformed LFQ intensity in biological replicate A of chemical proteomics assay with C2-eAp3A
C2-Ap3A_B	Mean log2 transformed LFQ intensity in biological replicate B of chemical proteomics assay with C2-eAp3A
C2-Ap3A_C	Mean log2 transformed LFQ intensity in biological replicate C of chemical proteomics assay with C2-eAp3A
negativ Beads_A	Mean log2 transformed LFQ intensity in biological replicate A of chemical proteomics assay with empty beads
negativ Beads_B	Mean log2 transformed LFQ intensity in biological replicate B of chemical proteomics assay with empty beads
negativ Beads_C	Mean log2 transformed LFQ intensity in biological replicate C of chemical proteomics assay with empty beads
Peptides	The total number of peptide sequences associated with the protein group
Razor + unique peptides	The total number of razor + unique peptides associated with the protein group
Unique peptides	The total number of unique peptides associated with the protein group
Sequence coverage [%]	Percentage of the sequence that is covered by the identified peptides of the best protein sequence contained in the group
Unique + razor sequence coverage [%]	Percentage of the sequence that is covered by the identified unique and razor peptides of the specific protein sequence
Unique sequence coverage [%]	Percentage of the sequence that is covered by the identified unique peptides of the specific protein sequence
Mol. weight [kDa]	Molecular weight of the identified protein in kDa
Q-value	Ratio of reverse to forward protein groups
Score	Protein score which is derived from peptide posterior error probabilities
Intensity	Summed up eXtracted Ion Current (XIC) of all isotopic clusters associated with the identified amino acid sequence
MS/MS count	Total number of MS/MS spectra associated with the identified peptide sequence
-Log Student's T-test p-value C2-Ap3A_negativ Beads	Output of Student's t-test comparing C2-eAp3A to emtpy beads control
Student's T-test q-value C2-Ap3A_negativ Beads
Student's T-test Difference C2-Ap3A_negativ Beads
Student's T-test Test statistic C2-Ap3A_negativ Beads
-Log Student's T-test p-value C2-Ap3A_Ap3A	Output of Student's t-test comparing C2-eAp3A to Ap3A
Student's T-test q-value C2-Ap3A_Ap3A
Student's T-test Difference C2-Ap3A_Ap3A
Student's T-test Test statistic C2-Ap3A_Ap3A
Protein IDs	Identifier(s) of protein(s) contained in the protein group
Majority protein IDs	These are the IDs of those proteins that have at least half of the peptides that the leading protein has

## Sheet: Sheet1
Enriched proteins in both cell types with a t-test difference > 1
Gene names	Protein names	H1299_-Log Student's T-test p-value C2-Ap3A_negativ Beads	H1299_Student's T-test q-value C2-Ap3A_negativ Beads	H1299_Student's T-test Difference C2-Ap3A_negativ Beads	H1299_Student's T-test Test statistic C2-Ap3A_negativ Beads	H1299_-Log Student's T-test p-value C2-Ap3A_Ap3A	H1299_Student's T-test q-value C2-Ap3A_Ap3A	H1299_Student's T-test Difference C2-Ap3A_Ap3A	H1299_Student's T-test Test statistic C2-Ap3A_Ap3A	HEK293T_-Log Student's T-test p-value C2-Ap3A_negativ Beads	HEK293T_Student's T-test q-value C2-Ap3A_negativ Beads	HEK293T_Student's T-test Difference C2-Ap3A_negativ Beads	HEK293T_Student's T-test Test statistic C2-Ap3A_negativ Beads	HEK293T_-Log Student's T-test p-value C2-Ap3A_Ap3A	HEK293T_Student's T-test q-value C2-Ap3A_Ap3A	HEK293T_Student's T-test Difference C2-Ap3A_Ap3A	HEK293T_Student's T-test Test statistic C2-Ap3A_Ap3A	Protein IDs	Majority protein IDs
NOSIP	Nitric oxide synthase-interacting protein	5.95782	0	3.33742	19.7317	3.61118	0.000914286	3.70506	9.27855	3.65847	0	3.61371	9.41235	3.50895	0	3.92379	8.98601	M0R3B2;Q9Y314;A0A075B6F9;M0R1K2;M0R1T7;M0QX85;A0A075B797	M0R3B2;Q9Y314;A0A075B6F9;M0R1K2
RPL35A	60S ribosomal protein L35a	3.47996	0	5.57636	9.5047	3.75989	0	5.61644	10.889	3.7726	0	6.79188	11.3372	2.57096	0	6.17558	5.98691	P18077;C9K025;F8WBS5;F8WB72	P18077;C9K025;F8WBS5;F8WB72
CTPS1	CTP synthase 1	4.42513	0	3.82292	13.0904	3.91055	0.00126316	3.51304	10.3898	3.28957	0	4.09759	8.1903	3.52114	0	4.09349	9.12299	P17812;P17812-2	P17812;P17812-2
HSPA6;HSPA7	Heat shock 70 kDa protein 6;Putative heat shock 70 kDa protein 7	3.06179	0	3.0127	6.89166	3.27934	0.000607595	2.43845	7.17897	2.86632	0	2.71681	6.14603	3.15065	0	2.84852	7.08107	P17066;P48741	P17066;P48741
GSPT1;GSPT2	Eukaryotic peptide chain release factor GTP-binding subunit ERF3A;Eukaryotic peptide chain release factor GTP-binding subunit ERF3B	4.0083	0	4.57252	11.6425	3.86052	0	4.58701	10.9175	4.27983	0	4.59415	13.0848	5.25964	0	5.17507	19.8747	P15170-2;P15170-3;H3BR35;P15170;Q8IYD1;H3BSV8	P15170-2;P15170-3;H3BR35;P15170;Q8IYD1
DARS	Aspartate--tRNA ligase, cytoplasmic	2.93002	0	3.15381	6.54241	2.88888	0.0010625	3.11086	6.39647	3.41048	0	4.11147	8.67618	5.58721	0	4.23598	20.3004	P14868;P14868-2;H7BZ35;C9J7S3;H7C278;C9JLC1;C9JQM9	P14868;P14868-2
HNRNPLL;HNRPLL;HNRNPL	Heterogeneous nuclear ribonucleoprotein L-like;Heterogeneous nuclear ribonucleoprotein L	3.22799	0	6.13939	8.50178	3.45835	0.00104348	6.32179	9.59533	4.98996	0	7.50936	20.1881	2.56622	0	5.88754	5.94294	B7WPG3;C9IYN3;D6W592;Q8WVV9-5;Q8WVV9-4;Q8WVV9;C9JJZ7;H7BXH8;Q8WVV9-3;Q8WVV9-2;P14866;M0QXS5;P14866-2;M0R1W6;M0QYT0;B4DVF8;M0QYL7;M0R076;H7C464	B7WPG3;C9IYN3;D6W592;Q8WVV9-5;Q8WVV9-4;Q8WVV9;C9JJZ7;H7BXH8;Q8WVV9-3;Q8WVV9-2;P14866;M0QXS5;P14866-2
WARS	Tryptophan--tRNA ligase, cytoplasmic;T1-TrpRS;T2-TrpRS	3.47155	0	3.76983	8.75356	3.55864	0.000897196	3.91173	9.18387	4.65672	0	3.43629	13.6945	4.29162	0	2.99313	11.4032	P23381;P23381-2;G3V2F2;G3V3R3;G3V4S4;G3V313;G3V339;G3V2C0;G3V4C7;G3V4N8;G3V5W1;G3V3S7;G3V3X0;G3V3P2;G3V227;H0YJP3;G3V277	P23381;P23381-2
PSMA3	Proteasome subunit alpha type-3	3.27101	0	3.41049	7.80668	3.06436	0.000568047	3.01753	6.9024	3.55803	0	5.39271	9.81396	2.8355	0	5.04565	6.75255	P25788-2;P25788;G3V4X5;G3V3W4;G3V5N4;H0YJ03	P25788-2;P25788
PSMA1	Proteasome subunit alpha type-1	3.28359	0	4.83441	8.42293	2.74631	0.00106806	4.7972	6.39895	5.33152	0	5.5017	20.8733	4.47293	0	5.38864	14.8331	F5GX11;P25786;P25786-2	F5GX11;P25786;P25786-2
RRM1	Ribonucleoside-diphosphate reductase large subunit	2.70217	0	2.66731	5.66168	2.90789	0.00104615	2.8931	6.35583	2.71446	0	3.30599	5.94033	3.28186	0	3.39745	7.83863	P23921;E9PL69	P23921;E9PL69
CFL1;CFL2	Cofilin-1;Cofilin-2	2.53194	0	3.13618	5.36429	2.80064	0.001	3.04902	6.10438	2.49031	0	4.34867	5.50717	2.56686	0	3.61728	5.59076	P23528;E9PP50;E9PK25;G3V1A4;E9PS23;E9PQB7;E9PLJ3;Q9Y281;F8WDN3;Q9Y281-3;G3V2U0	P23528;E9PP50;E9PK25;G3V1A4;E9PS23;E9PQB7;E9PLJ3;Q9Y281;F8WDN3;Q9Y281-3
RPS3	40S ribosomal protein S3	2.53163	0	5.92947	5.83342	3.79607	0	7.65388	11.6899	2.84501	0	6.72665	7.02239	3.91431	0	8.19178	12.5248	P23396;P23396-2;E9PL09;E9PPU1;H0YEU2;F2Z2S8;H0YCJ7;H0YF32;E9PQ96;E9PJH4;E9PK82;E9PSF4;E9PQX2;H0YES8	P23396;P23396-2;E9PL09;E9PPU1;H0YEU2;F2Z2S8;H0YCJ7
PEPD	Xaa-Pro dipeptidase	5.19816	0	5.88069	20.3596	4.17116	0	6.09647	13.3998	4.65061	0	4.3341	14.8921	3.16373	0	4.73289	7.91021	P12955-3;P12955-2;P12955;V9GYE4	P12955-3;P12955-2;P12955;V9GYE4
IMPDH2	Inosine-5-monophosphate dehydrogenase 2	2.941	0	8.29223	7.55283	3.47906	0.00115663	7.06546	9.85434	2.72622	0	4.79398	6.33063	3.15514	0	4.25627	7.73236	H0Y4R1;P12268;E7ETK5;C9K0R9	H0Y4R1;P12268
HARS	Histidine--tRNA ligase, cytoplasmic	3.4459	0	3.34432	8.40666	3.72117	0.000989691	3.36358	9.48214	3.01449	0	2.82984	6.64584	2.77935	0	3.44161	6.18104	B4E1C5;B4DDD8;P12081-3;P12081-2;P12081-4;P12081;B3KWE1;E7ETE2;D6RF05;B4DQ67;P49590-2;P49590	B4E1C5;B4DDD8;P12081-3;P12081-2;P12081-4;P12081;B3KWE1;E7ETE2
DLD	Dihydrolipoyl dehydrogenase, mitochondrial;Dihydrolipoyl dehydrogenase	2.38317	0.000373541	2.48037	4.76384	3.23468	0.000611465	2.7228	7.26436	2.82649	0	3.47994	6.34062	3.41263	0	3.65149	8.45978	P09622;E9PEX6;P09622-2;P09622-3;F8WDM5;A0A1W2PR83;F2Z2E3	P09622;E9PEX6;P09622-2;P09622-3
RNH1	Ribonuclease inhibitor	4.35597	0	5.78274	14.3708	4.46301	0	5.032	14.4897	4.77781	0	4.20931	15.4551	3.98131	0	4.56599	11.5022	P13489;H0YCR7;E9PIM9;E9PMJ3;E9PLZ3;E9PR82;E9PMI1;E9PMA9;E9PMN0;E9PIK5	P13489
PRKAR2A	cAMP-dependent protein kinase type II-alpha regulatory subunit	2.96924	0	2.91691	6.55337	2.9255	0.00112088	3.30334	6.59002	2.61352	0	2.90274	5.51345	3.0393	0	3.54577	7.06052	P13861-2;P13861;H7C330;C9J830	P13861-2;P13861;H7C330
PLS3	Plastin-3	4.26683	0	6.85228	14.3541	3.9915	0	6.338	12.433	2.97773	0	5.3725	7.33567	2.63482	0	4.62115	6.00064	P13797;A0A0A0MSQ0;P13797-2;P13797-3;U3KQI3;H7C4N2;P13796;F2Z2Z9;Q5TBN3;Q14651	P13797;A0A0A0MSQ0;P13797-2;P13797-3
TARS	Threonine--tRNA ligase, cytoplasmic	3.59498	0	5.31839	9.96397	4.86897	0	4.34786	16.1701	3.95568	0	5.09615	11.6765	3.43634	0	5.19451	9.19055	P26639;P26639-2;D6RCA5;D6R9F8;D6RDJ6;D6RBR8;D6RJ97;D6RHV7;D6RCS6	P26639;P26639-2
TPT1;TPT1P8	Translationally-controlled tumor protein;Putative translationally-controlled tumor protein-like protein TPT1P8	3.62657	0	4.28705	9.67269	3.11997	0.000615385	3.38631	7.26694	3.80707	0	4.04708	10.3389	6.37605	0	4.06364	24.457	J3KPG2;Q5W0H4;A0A0B4J2C3;P13693-2;P13693;H0YCX0;E9PJF7;Q9HAU6	J3KPG2;Q5W0H4;A0A0B4J2C3;P13693-2;P13693;H0YCX0;E9PJF7;Q9HAU6
PDIA4	Protein disulfide-isomerase A4	2.27565	0.00038247	4.20352	4.86973	3.11978	0.000680851	5.32585	7.88222	4.61921	0	7.58665	17.2214	3.504	0	6.08835	9.75859	P13667;C9JMN9	P13667
DSTN	Destrin	4.13661	0	6.53485	13.3849	4.76814	0	6.79846	17.8936	5.47231	0	7.00449	23.9878	5.96121	0	7.43562	29.3041	P60981;F6RFD5;P60981-2	P60981;F6RFD5;P60981-2
EIF3E	Eukaryotic translation initiation factor 3 subunit E	2.87305	0	2.98459	6.29359	3.00872	0.00113333	2.89801	6.66494	4.03875	0	5.59461	12.3809	3.60966	0	5.09169	9.95051	P60228;E5RGA2;E5RIT4;H0YBR5;H0YAW4;E5RHS5;E5RIP5;E5RJ25;E5RII3	P60228;E5RGA2
RARS	Arginine--tRNA ligase, cytoplasmic	2.08973	0.000335664	3.68113	4.31241	3.13379	0.000671329	4.6897	7.78129	5.54111	0	5.45104	22.3767	3.14271	0	4.87531	7.86588	P54136;P54136-2;E5RJM9;E5RH09;E5RI24	P54136;P54136-2
CCT5	T-complex protein 1 subunit epsilon	3.11558	0	5.87082	7.9747	4.11474	0	6.37106	13.1811	3.94382	0	6.87517	12.3421	6.8815	0	6.82896	37.2984	P48643;E7ENZ3;B7ZAR1;E9PCA1;P48643-2;D6RIZ7	P48643;E7ENZ3;B7ZAR1;E9PCA1;P48643-2
GMFB;GMFG	Glia maturation factor beta;Glia maturation factor gamma	2.94634	0	3.50749	6.73561	3.18217	0.000662069	4.04284	7.75957	3.67694	0	4.71123	10.1062	4.72398	0	4.80883	15.8635	G3V4P8;P60983;G3V3X4;M0QYG8;M0R1D2;M0R0C1;M0QYJ8;O60234	G3V4P8;P60983;G3V3X4;M0QYG8;M0R1D2;M0R0C1;M0QYJ8;O60234
UBE2M	NEDD8-conjugating enzyme Ubc12	2.66635	0	2.92657	5.66909	3.07693	0.000585366	3.12731	6.99909	2.73304	0	5.56589	6.47252	3.3028	0	3.58535	8.01167	P61081;M0QX69;M0QYI6	P61081
CNBP	Cellular nucleic acid-binding protein	3.56832	0	4.11327	9.3318	3.21602	0.000657534	3.7194	7.75527	3.30627	0	4.32925	8.34545	3.74407	0	4.84198	10.4851	P62633-7;P62633-3;P62633-2;P62633;P62633-8;P62633-5;P62633-4;P62633-6;D6RAT4	P62633-7;P62633-3;P62633-2;P62633;P62633-8;P62633-5;P62633-4;P62633-6
RPL7A	60S ribosomal protein L7a	4.43024	0	4.07695	13.4024	3.05784	0.000623377	4.05263	7.30722	3.44493	0	4.54604	9.0009	3.238	0	4.83445	8.2361	P62424;Q5T8U3;Q5T8U2	P62424;Q5T8U3;Q5T8U2
RPS11	40S ribosomal protein S11	3.7295	0	7.62225	11.3017	4.385	0	8.39807	15.7914	5.07272	0	8.76764	21.7717	2.21877	0.000274945	7.75402	4.97043	M0QZC5;P62280;M0R1H6	M0QZC5;P62280
ACTR2	Actin-related protein 2	2.72602	0	3.09585	5.90246	4.32641	0	2.96642	11.5063	2.42301	0.00028972	3.7325	5.20307	2.9607	0	3.19508	6.65696	P61160;F5H6T1;P61160-2	P61160;F5H6T1;P61160-2
ACTR3;ACTR3B	Actin-related protein 3;Actin-related protein 3B	2.33065	0.000385542	3.40109	4.88465	4.46743	0	3.48435	12.8675	3.67036	0	3.39707	9.30569	3.64174	0	3.42448	9.21247	P61158;B4DXW1;Q9P1U1-2;Q9P1U1;F8WEW2;F8WE84;A0A0A0MTI9;H7C4J1;C9IZN3;Q9C0K3;Q9P1U1-3	P61158;B4DXW1;Q9P1U1-2;Q9P1U1
RPS5	40S ribosomal protein S5;40S ribosomal protein S5, N-terminally processed	6.73292	0	5.89037	33.0783	3.86435	0	5.83906	11.5254	4.03864	0	7.2739	13.0469	2.59466	0	6.67305	6.11134	M0R0F0;M0R0R2;P46782;M0QZN2	M0R0F0;M0R0R2;P46782;M0QZN2
DUT	Deoxyuridine 5-triphosphate nucleotidohydrolase, mitochondrial	3.05327	0	7.1384	7.90562	3.10002	0.000721805	6.98309	8.08429	2.67319	0	7.17557	6.42815	2.34561	0.000291765	7.37654	5.34119	P33316-2;H0YNW5;H0YKC5;P33316;H0YNJ9;H0YMM5;A0A0C4DGL3;H0YKI0;H0YMP1	P33316-2;H0YNW5;H0YKC5;P33316;H0YNJ9;H0YMM5;A0A0C4DGL3;H0YKI0
ADSL	Adenylosuccinate lyase	2.27093	0.000342857	2.25737	4.41682	3.24541	0.00064	3.05705	7.51878	3.46548	0	4.50375	9.07184	3.3066	0	4.17297	8.28693	A0A1B0GWJ0;A0A1B0GTJ7;A0A0A6YY92;P30566;A0A096LNY6;A0A1B0GTG9;A0A1B0GWF8;P30566-2;B4DEP1;A0A096LP72;A0A096LNY4;A0A096LNY5;A0A096LPA2;A0A1W2PRX2	A0A1B0GWJ0;A0A1B0GTJ7;A0A0A6YY92;P30566;A0A096LNY6;A0A1B0GTG9;A0A1B0GWF8;P30566-2
ADSS	Adenylosuccinate synthetase isozyme 2	5.11124	0	4.88215	18.4337	5.72891	0	4.60282	22.0433	4.44301	0	5.64962	14.8333	4.1708	0	5.24148	12.934	P30520	P30520
PPP2R1A	Serine/threonine-protein phosphatase 2A 65 kDa regulatory subunit A alpha isoform	5.11962	0	5.94445	19.8314	3.33196	0.000780488	5.47415	8.80811	4.71321	0	5.67549	16.6315	4.00153	0	5.11284	11.9283	P30153;B3KQV6;C9J9C1;E9PH38;E9PPI5;E9PHZ6	P30153;B3KQV6;C9J9C1
PDIA3	Protein disulfide-isomerase A3	3.58864	0	7.33528	10.4716	2.83558	0.00057485	6.24954	6.93151	5.07862	0	8.89437	21.9052	6.47002	0	8.65802	37.076	P30101	P30101
ECHS1	Enoyl-CoA hydratase, mitochondrial	2.75696	0	3.95098	6.25537	2.98504	0.000588957	4.16637	7.08257	3.23457	0	4.83137	8.22125	3.27528	0	4.87889	8.40195	P30084	P30084
BLVRB	Flavin reductase (NADPH)	4.15568	0	3.57283	11.5285	3.2875	0.000695652	3.46543	7.89468	3.00504	0	2.74668	6.57048	2.92634	0	2.25828	6.0353	M0QZL1;M0R192;P30043	M0QZL1;M0R192;P30043
ATP6V1A	V-type proton ATPase catalytic subunit A	3.84096	0	4.54872	10.8011	3.49696	0.000813559	3.82176	8.88309	3.75999	0	4.23686	10.2428	4.45148	0	4.58763	14.0313	P38606-2;P38606	P38606-2;P38606
RPL28	60S ribosomal protein L28	2.77218	0	4.26998	6.38044	3.55548	0.00090566	4.01115	9.22441	2.90799	0	4.8853	6.9816	2.87712	0	4.62508	6.81668	H0YKD8;P46779;P46779-2;P46779-3;H0YMF4;P46779-4;P46779-5;H0YLP6	H0YKD8;P46779;P46779-2;P46779-3;H0YMF4;P46779-4;P46779-5;H0YLP6
MAP2K3	Dual specificity mitogen-activated protein kinase kinase 3	3.11773	0	4.30035	7.60586	3.64832	0.00112941	4.35622	9.80427	3.43098	0	3.8304	8.62461	3.61164	0	3.88688	9.39044	P46734;P46734-2;P46734-3;J3QR49;E9PRZ0;X6RB39;J3QL77;K7ELM6;E9PMA8;K7EIW3;J3KRV4	P46734;P46734-2;P46734-3;J3QR49
PDHA1	Pyruvate dehydrogenase E1 component subunit alpha, somatic form, mitochondrial	2.99453	0	3.56496	6.9169	3.53894	0.000820513	3.55895	8.89732	3.80497	0	4.75186	10.7358	3.39465	0	4.41558	8.73832	P08559-3;P08559;P08559-2;P08559-4;Q5JPU3;P29803	P08559-3;P08559;P08559-2;P08559-4
TRIM28	Transcription intermediary factor 1-beta	4.76986	0	4.39813	15.6562	3.7292	0.00107865	3.5825	9.68158	3.60338	0	5.40796	10.0353	4.18744	0	5.51403	13.1906	Q13263-2;Q13263;M0R0K9	Q13263-2;Q13263;M0R0K9
SAE1	SUMO-activating enzyme subunit 1;SUMO-activating enzyme subunit 1, N-terminally processed	3.01038	0	2.99852	6.72192	2.95877	0.00118605	3.59599	6.80887	4.23679	0	4.73963	12.9631	3.34611	0	4.3325	8.50704	B3KNJ4;Q9UBE0-2;Q9UBE0-3;Q9UBE0;M0QX65;M0R054;M0QYM8;M0QZS6;M0R286;M0R375;M0QYP2	B3KNJ4;Q9UBE0-2;Q9UBE0-3;Q9UBE0;M0QX65;M0R054;M0QYM8;M0QZS6
DPP9	Dipeptidyl peptidase 9	4.05941	0	5.4226	12.4095	4.88207	0	5.6698	17.7978	3.48932	0	4.26579	9.0711	3.18773	0	3.45883	7.53549	Q86TI2-4;Q86TI2;Q86TI2-2;M0R2A8;M0R1L4;H0YKA2;J3KPT0;Q9H4E7;Q6V1X1-6;Q6V1X1-4;Q6V1X1-2;Q6V1X1-5;Q6V1X1-3;Q6V1X1;Q02779	Q86TI2-4;Q86TI2;Q86TI2-2;M0R2A8
LASP1	LIM and SH3 domain protein 1	3.61502	0	4.21374	9.58451	3.37029	0.0008	5.04526	8.85385	3.75012	0	3.58456	9.77	3.39883	0	2.7407	7.80933	Q14847;Q14847-2;C9J9W2;Q14847-3;K7ESD6;F6S2S5	Q14847;Q14847-2;C9J9W2;Q14847-3
PLIN3	Perilipin-3	4.6871	0	5.40858	16.2222	4.52943	0	5.00236	14.8644	3.47778	0	4.31066	9.04246	3.76761	0	4.14444	10.2223	O60664-4;O60664;O60664-3;K7EL96;K7ERZ3;K7ER39;O60664-2;K7EJD0	O60664-4;O60664;O60664-3;K7EL96;K7ERZ3
TXNL1	Thioredoxin-like protein 1	4.67991	0	6.5441	17.0602	5.09849	0	6.33967	20.0847	4.26289	0	4.2133	12.6689	3.1167	0	4.59807	7.69	O43396;K7ER96;K7EML9;K7EPB7;K7EKG2	O43396;K7ER96;K7EML9
EIF3G	Eukaryotic translation initiation factor 3 subunit G	2.9726	0	5.24164	7.29135	3.17708	0.000711111	4.96654	8.02633	3.90555	0	5.57556	11.6392	2.65316	0	4.55647	6.04854	O75821;K7EL20;K7ER90;K7ENA8;K7EP16;K7EL60	O75821;K7EL20;K7ER90;K7ENA8
DNAJC7	DnaJ homolog subfamily C member 7	4.37229	0	4.45997	13.4733	4.42865	0	3.51848	12.7303	3.96463	0	4.31604	11.2556	4.81748	0	3.65164	14.8363	Q99615;K7EPP7;K7ESP1;K7EIH8;Q99615-2;K7EJL5;K7EN19;K7EJV7;K7ER44;K7ELJ8;K7ENB7;K7EJE9;K7EK03	Q99615;K7EPP7;K7ESP1;K7EIH8;Q99615-2;K7EJL5;K7EN19;K7EJV7;K7ER44
CDC37	Hsp90 co-chaperone Cdc37;Hsp90 co-chaperone Cdc37, N-terminally processed	3.96319	0	6.58557	12.3586	4.86932	0	6.11649	18.1212	5.48082	0	6.24522	23.1005	4.31053	0	6.01658	14.2223	Q16543;K7EQA9;K7EKQ2;K7EIU0;K7EL68	Q16543;K7EQA9
PSMD12	26S proteasome non-ATPase regulatory subunit 12	2.90284	0	3.40718	6.55754	3.54439	0.000786885	3.398	8.81418	2.7621	0	2.62136	5.8045	3.58681	0	3.4837	9.03693	O00232;O00232-2	O00232;O00232-2
DKFZp686J1372;TPM3	Tropomyosin alpha-3 chain	4.05083	0	7.21029	13.1023	4.87604	0	7.98946	19.531	6.09074	0	7.56305	30.8539	5.30338	0	7.31727	22.7867	Q5HYB6;P06753-2;Q5VU61;A0A087WWU8;P06753-5;P06753-3;P06753-6;P06753-4;D6R904;D6RFM2	Q5HYB6;P06753-2;Q5VU61;A0A087WWU8;P06753-5;P06753-3;P06753-6;P06753-4
SSB	Lupus La protein	2.60497	0	5.02486	5.96649	2.83178	0.00114607	4.91061	6.71469	2.2925	0.00055481	4.27052	4.92518	2.49939	0	4.67832	5.5845	P05455;E7ERC4	P05455
ALDH1A2;ALDH2;ALDH1B1	Retinal dehydrogenase 2;Aldehyde dehydrogenase, mitochondrial;Aldehyde dehydrogenase X, mitochondrial	4.01859	0	4.52386	11.6626	3.33221	0.00075	3.97369	8.30457	5.13618	0	6.7804	20.8199	4.80066	0	6.96614	18.2602	H0YMG7;O94788-4;O94788-2;O94788-3;O94788;Q9UED3;H0YKL3;A0A0U1RQK9;P05091;P05091-2;F8VP50;S4R3S4;P30837;H0Y2X5;P00352;P47895	H0YMG7;O94788-4;O94788-2;O94788-3;O94788;P05091;P05091-2;P30837
ALDOA	Fructose-bisphosphate aldolase;Fructose-bisphosphate aldolase A	3.17262	0	2.518	6.92293	4.78219	0	2.32014	11.9127	2.27548	0.000960663	2.61764	4.54996	2.96336	0	2.40214	6.23599	J3KPS3;P04075;P04075-2;H3BQN4;H3BPS8;H3BUH7;H3BMQ8;H3BR04;H3BR68;H3BU78;A0A087WXX2;P05062	J3KPS3;P04075;P04075-2;H3BQN4;H3BPS8;H3BUH7;H3BMQ8;H3BR04
ASNS	Asparagine synthetase [glutamine-hydrolyzing]	2.78345	0	3.1302	6.08477	2.91912	0.0011087	3.23709	6.5431	3.66665	0	4.70482	10.0554	4.63327	0	4.57843	15.0685	P08243-3;P08243-2;P08243;C9J057;F8WEJ5	P08243-3;P08243-2;P08243
HPRT1	Hypoxanthine-guanine phosphoribosyltransferase	4.16266	0	3.66866	11.6589	4.14039	0	3.81851	11.7006	3.7243	0	5.16634	10.532	3.61064	0	5.09356	9.95584	P00492;Q9NRG1-2;Q9NRG1	P00492
EPRS	Bifunctional glutamate/proline--tRNA ligase;Glutamate--tRNA ligase;Proline--tRNA ligase	4.80716	0	4.8109	16.3819	4.01398	0	4.46854	11.6024	4.3168	0	5.11084	13.6869	4.68817	0	4.64808	15.4697	P07814;V9GYZ6	P07814;V9GYZ6
P4HB	Protein disulfide-isomerase	3.94364	0	5.25343	11.6931	3.94286	0	5.25771	11.6911	4.47992	0	7.24978	16.0114	5.58514	0	7.93667	26.1211	P07237;H7BZ94;H0Y3Z3;I3L398;I3NI03;I3L0S0;I3L312;I3L3U6;I3L4M2;I3L514;I3L3P5	P07237;H7BZ94;H0Y3Z3
TXNDC12	Thioredoxin domain-containing protein 12	3.45531	0	6.65071	9.65306	3.44917	0.00106667	6.74198	9.64208	4.88894	0	7.38048	19.2508	3.85188	0	7.6956	12.0274	O95881	O95881
PRPSAP2	Phosphoribosyl pyrophosphate synthase-associated protein 2	4.06101	0	6.40371	12.87	4.17941	0	6.76982	13.7518	4.57067	0	5.14382	15.2421	4.21363	0	4.698	12.8058	I3L331;I3L164;C9JDH0;E7EW35;C9JDU5;C9JJS3;C9K0K7;E7EPA1;O60256-3;O60256;I3L275;I3L1T1;I3L3B8;I3L2J4;O60256-2	I3L331;I3L164;C9JDH0;E7EW35;C9JDU5;C9JJS3;C9K0K7;E7EPA1;O60256-3;O60256
CLIC1	Chloride intracellular channel protein 1	4.1762	0	3.8556	11.906	3.93491	0.00128	3.40806	10.3986	3.99402	0	5.10639	11.8848	2.36394	0.000287037	5.53015	5.27009	O00299;A6PVS0;Q9NZA1-3;O15247;Q9NZA1-2;Q9NZA1	O00299
PFAS	Phosphoribosylformylglycinamidine synthase	3.86372	0	4.42576	10.839	3.64545	0.00111628	4.2638	9.74398	4.81549	0	4.05197	15.4458	3.74154	0	3.72805	9.83714	O15067;J3QSG0;J3QSH6	O15067
PSMG1	Proteasome assembly chaperone 1	3.47424	0	3.95103	8.85869	3.35971	0.000761905	4.19527	8.50729	3.73786	0	3.02739	9.25707	4.16199	0	3.04159	10.9392	O95456-2;O95456;F8WBH7	O95456-2;O95456;F8WBH7
GLRX3	Glutaredoxin-3	3.57422	0	7.05862	10.3382	3.85417	0	7.44142	11.977	5.90058	0	6.73797	27.5841	4.33142	0	6.69713	14.7112	O76003	O76003
TBCA	Tubulin-specific chaperone A	3.64217	0	6.4056	10.5332	3.67058	0	6.77489	10.7789	4.38855	0	7.65822	15.5351	5.27817	0	7.23419	22.4794	E5RIW3;E5RJD8;O75347;E5RHG6;O75347-2;E5RIX8	E5RIW3;E5RJD8;O75347;E5RHG6;O75347-2
CPNE3	Copine-3	4.03161	0	4.52511	11.7293	3.5558	0.000941176	4.38046	9.40816	2.9963	0	2.60093	6.458	3.94251	0	2.29205	9.07786	O75131;A0A087WUS8;A0A087WXR6;E5RHZ0;A0A087WYQ3;E5RFT7;H0YB26	O75131
RBM4;RBM4B	RNA-binding protein 4;RNA-binding protein 4B	2.25486	0.00034657	2.55859	4.48288	3.13633	0.000635762	3.62139	7.42717	4.31522	0	4.70718	13.3709	3.89993	0	4.64485	11.144	Q9BWF3;E9PB51;Q9BQ04;Q9BWF3-4;E9PLB0;E9PM61;D6R9K7;U3KQD5;J3QRR5;Q9BWF3-3;Q9BWF3-2	Q9BWF3;E9PB51;Q9BQ04;Q9BWF3-4;E9PLB0;E9PM61;D6R9K7;U3KQD5;J3QRR5;Q9BWF3-3;Q9BWF3-2
ACAT2	Acetyl-CoA acetyltransferase, cytosolic	2.47121	0	3.08297	5.1834	2.83952	0.00109677	3.86516	6.50056	4.09524	0	5.45475	12.6278	3.53568	0	5.63998	9.78593	Q9BWD1;Q9BWD1-2;REV__H0Y3B8;REV__H3BLX7;REV__Q13635-4;REV__Q13635-3;REV__Q13635-2;REV__Q13635	Q9BWD1;Q9BWD1-2
MCMBP	Mini-chromosome maintenance complex-binding protein	2.60257	0	2.40269	5.27592	3.57628	0.000644295	2.07141	7.6489	4.69812	0	4.61198	15.4887	4.00599	0	4.27026	11.4251	Q9BTE3-2;Q9BTE3;Q9BTE3-3	Q9BTE3-2;Q9BTE3;Q9BTE3-3
TIGAR	Fructose-2,6-bisphosphatase TIGAR	3.62578	0	6.13479	10.374	3.48136	0.00110345	6.42135	9.72958	3.32452	0	5.65966	8.82189	3.55937	0	5.49792	9.85462	Q9NQ88;A0A0U1RQD1	Q9NQ88;A0A0U1RQD1
EXOSC4	Exosome complex component RRP41	2.64676	0	4.39277	5.99834	3.54492	0.000932039	4.36077	9.35189	3.82374	0	4.42514	10.6483	3.12792	0	5.05332	7.85203	Q9NPD3;E9PPI9;E9PI41	Q9NPD3
CHMP1A	Charged multivesicular body protein 1a	3.53074	0	4.95347	9.53371	3.44565	0.000888889	4.94079	9.14874	4.07412	0	4.8686	12.1727	4.36298	0	5.20041	14.0234	F8VUA2;Q9HD42;F8VVT7;F5H875	F8VUA2;Q9HD42;F8VVT7;F5H875
XPO5	Exportin-5	3.32638	0	3.00352	7.75952	2.82879	0.00104082	3.303	6.28643	3.6787	0	3.13744	9.13107	3.61853	0	2.90361	8.70498	Q9HAV4;E2QRM3;H0Y3Q8	Q9HAV4;E2QRM3
RANBP3	Ran-binding protein 3	3.2548	0	2.67649	7.29433	4.40728	0	2.73907	11.4592	4.36471	0	3.50812	12.4173	3.26104	0	2.80756	7.40856	B7Z7F3;Q9H6Z4-3;Q9H6Z4-2;Q9H6Z4;K7EIJ4;K7ENJ2;K7EID7;K7ENB9;K7EPW1	B7Z7F3;Q9H6Z4-3;Q9H6Z4-2;Q9H6Z4;K7EIJ4
C12orf29	Uncharacterized protein C12orf29	3.81268	0	4.78112	10.7884	3.01025	0.000596273	3.91607	7.0941	4.85346	0	6.095	17.9857	4.05321	0	6.02407	12.6635	Q8N999-3;Q8N999	Q8N999-3;Q8N999
C1orf174	UPF0688 protein C1orf174	2.80988	0	3.84716	6.39881	2.76559	0.000990291	3.2807	6.08539	3.82499	0	3.42703	9.95608	3.33839	0	3.63216	8.16768	Q8IYL3	Q8IYL3
SND1	Staphylococcal nuclease domain-containing protein 1	3.25815	0	3.36834	7.73872	3.00866	0.000571429	3.41843	6.90654	3.22266	0	5.0389	8.23035	3.77559	0	5.20741	10.8042	Q7KZF4;H7C597	Q7KZF4
HSDL2	Hydroxysteroid dehydrogenase-like protein 2	3.29916	0	4.977	8.53034	3.67034	0.00117073	4.42552	9.93825	4.34325	0	6.25178	14.5612	4.37612	0	5.89334	14.5661	Q6YN16-2;Q6YN16	Q6YN16-2;Q6YN16
TXNDC5	Thioredoxin domain-containing protein 5	4.55611	0	7.8045	16.8431	5.2288	0	7.693	22.4479	5.42478	0	8.34715	24.9044	4.52317	0	7.98566	16.6726	Q8NBS9;Q8NBS9-2	Q8NBS9;Q8NBS9-2
PCYT2	Ethanolamine-phosphate cytidylyltransferase	3.96465	0	6.48313	12.3306	3.86524	0	6.93777	11.9024	4.30398	0	6.34544	14.3564	6.19868	0	6.29112	29.4753	Q99447;Q99447-3;Q99447-4;I3L1L9;I3L1R7;Q99447-2;I3L3V9;I3L2Q1;I3L1C4;I3L102	Q99447;Q99447-3;Q99447-4;I3L1L9;I3L1R7;Q99447-2;I3L3V9
HSPH1	Heat shock protein 105 kDa	3.25335	0	3.85371	7.9513	4.28877	0	4.46239	13.0235	2.26203	0.000548673	4.51588	4.87117	2.55405	0	4.87671	5.7826	Q92598-2;Q92598-3;Q92598;Q92598-4;A0A0A0MSM0;Q5TBM3;R4GN69	Q92598-2;Q92598-3;Q92598;Q92598-4;A0A0A0MSM0
TCEB1	Transcription elongation factor B polypeptide 1	4.92337	0	3.26212	14.6425	2.82569	0.00101493	2.93583	6.13116	2.73784	0	6.27265	6.5757	2.71499	0	6.71922	6.53892	E5RHG8;Q15369;R4GMY8;Q15369-2	E5RHG8;Q15369;R4GMY8;Q15369-2
CLIC4	Chloride intracellular channel protein 4	3.96844	0	6.85263	12.4809	3.67857	0	6.6579	10.7912	4.39767	0	5.80558	14.6486	4.9128	0	5.40276	17.737	Q9Y696	Q9Y696
LRRFIP1	Leucine-rich repeat flightless-interacting protein 1	4.36273	0	5.10595	13.9524	5.09619	0	4.93923	18.4139	3.51449	0	4.27041	9.17975	3.7924	0	3.80529	10.1098	Q32MZ4-3;Q32MZ4-2;Q32MZ4;C9JSU1;Q9Y608-2;Q9Y608-4;Q9Y608-5;Q32MZ4-4;Q9Y608	Q32MZ4-3;Q32MZ4-2;Q32MZ4
STRAP	Serine-threonine kinase receptor-associated protein	3.65707	0	4.45356	9.89225	3.93438	0	4.49983	11.2273	3.8312	0	4.42948	10.6862	5.19779	0	4.60746	18.5795	Q9Y3F4;Q9Y3F4-2;H0YH33	Q9Y3F4;Q9Y3F4-2
CARHSP1	Calcium-regulated heat stable protein 1	2.87304	0	3.69743	6.56027	3.2228	0.000648649	3.50453	7.68154	3.71023	0	4.60885	10.2128	3.84075	0	4.6316	10.8462	H3BTK3;I3L3X8;H3BSW7;H3BUY4;H3BPY5;H3BNU9;Q9Y2V2	H3BTK3;I3L3X8;H3BSW7;H3BUY4;H3BPY5;H3BNU9;Q9Y2V2
DUS2	tRNA-dihydrouridine(20) synthase [NAD(P)+]-like	3.22347	0	4.78844	8.1639	2.812	0.00112707	5.01623	6.66432	3.41359	0	4.45583	8.83304	3.70842	0	4.47535	10.1374	Q9NX74;E7EUN9;I3L4Y9;J3QLD5;H3BQX4;H3BM64;I3L4H0	Q9NX74;E7EUN9
NLE1	Notchless protein homolog 1	2.85942	0	3.45532	6.43637	3.04256	0.000592593	3.59121	7.08947	3.84355	0	3.50715	10.1005	4.37183	0	3.80501	12.8051	Q9NVX2;K7EN33;A0A0A0MRH0;Q9NVX2-2	Q9NVX2;K7EN33;A0A0A0MRH0;Q9NVX2-2
PSMD13	26S proteasome non-ATPase regulatory subunit 13	4.97428	0	5.05227	17.7492	3.55813	0.00103226	4.75633	9.58109	3.63108	0	4.74577	9.90914	3.47547	0	4.29191	9.02449	J3KNQ3;A0A087WUL9;Q9UNM6;Q9UNM6-2;H0YD73;E9PL38	J3KNQ3;A0A087WUL9;Q9UNM6;Q9UNM6-2;H0YD73;E9PL38
CORO1C	Coronin-1C;Coronin	4.1659	0	5.32143	12.9541	4.63939	0	5.24138	15.7621	4.56406	0	4.31491	14.3844	3.15971	0	4.84431	7.92479	Q9ULV4;Q9ULV4-2;Q9ULV4-3;B4E3S0;H0YHL7;F8VV53;F8W1H8;F8VUX3;F8VSA4;F8VRE9;F8VTT6;F8VVB7	Q9ULV4;Q9ULV4-2;Q9ULV4-3;B4E3S0;H0YHL7
CHORDC1	Cysteine and histidine-rich domain-containing protein 1	3.88668	0	4.95348	11.2456	4.0338	0	4.18275	11.4963	4.23141	0	5.82766	13.628	5.42148	0	6.17281	22.5087	Q9UHD1-2;Q9UHD1;E9PHZ2;E9PPQ5;E9PIZ4;E9PSD5;E9PL00;E9PIF7	Q9UHD1-2;Q9UHD1;E9PHZ2;E9PPQ5
RPS6KB2	Ribosomal protein S6 kinase beta-2	3.3693	0	2.75701	7.72496	3.00676	0.000561404	3.22914	6.81955	3.41671	0	3.8622	8.5842	2.95956	0	3.9142	6.91803	Q9UBS0	Q9UBS0
CTTN	Src substrate cortactin	3.07988	0	5.58129	7.77483	2.90425	0.0006	5.68002	7.10997	3.26449	0	5.08794	8.41666	2.51525	0	4.45796	5.59991	Q14247-3;Q14247;Q14247-2;H0YCD9;H0YEV2	Q14247-3;Q14247;Q14247-2
COX17	Cytochrome c oxidase copper chaperone	2.69729	0	3.91556	6.05726	3.43685	0.000880734	4.88698	9.0916	5.6522	0	5.87425	23.9622	4.99626	0	5.9739	18.9303	Q14061;H7C4E5;C9J8T6	Q14061;H7C4E5;C9J8T6
DDX39B	Spliceosome RNA helicase DDX39B	2.17197	0.000358209	4.40331	4.61319	3.77288	0.00135211	4.85781	10.632	5.7453	0	5.32121	23.6912	5.04548	0	5.03402	18.2022	Q13838;Q13838-2;F6S4E6;A0A0A0MT12;F6TRA5;F6WLT2;A0A0G2JJZ9;Q5STU3;F6R6M7;A0A140T9L4;A0A140T973;A0A140T9K1;A0A140T996;A0A140T9X3;A0A140T9K2;A0A0G2JHN7;A0A140T9N3;F6U6E2;F6S2B7;F6QYI9;A0A0G2JJL7	Q13838;Q13838-2;F6S4E6;A0A0A0MT12;F6TRA5;F6WLT2;A0A0G2JJZ9;Q5STU3;F6R6M7
TSTA3	GDP-L-fucose synthase	4.70229	0	7.43749	17.7865	4.9557	0	6.82357	19.3809	3.40725	0	5.39024	9.11895	4.5538	0	6.41677	16.0759	E9PP14;A0A0J9YX13;E9PKL9;Q13630;E9PLH9;E9PP60	E9PP14;A0A0J9YX13;E9PKL9;Q13630;E9PLH9;E9PP60
PSMD2	26S proteasome non-ATPase regulatory subunit 2	2.74446	0	3.17046	5.98357	3.80882	0.00114286	3.38404	9.8532	3.32356	0	4.45689	8.46189	3.40619	0	4.54441	8.83613	Q13200;Q13200-3;Q13200-2;F8WBS8;H7C1H2;C9JPC0	Q13200;Q13200-3;Q13200-2
PDIA6	Protein disulfide-isomerase A6	4.93868	0	6.23992	18.75	4.3325	0	6.44205	14.5915	3.9241	0	6.48923	12.098	3.5262	0	6.28026	9.91542	Q15084-3;Q15084;Q15084-4;Q15084-5;Q15084-2	Q15084-3;Q15084;Q15084-4;Q15084-5;Q15084-2
NCAPH	Condensin complex subunit 2	2.37886	0.000391837	3.38246	5.00943	2.86212	0.00107937	3.4229	6.43358	3.75431	0	3.4073	9.6504	3.1957	0	3.68391	7.66597	C9J470;E9PHA2;Q15003-2;Q15003;C9JZP1	C9J470;E9PHA2;Q15003-2;Q15003;C9JZP1
FKBP4	Peptidyl-prolyl cis-trans isomerase FKBP4;Peptidyl-prolyl cis-trans isomerase FKBP4, N-terminally processed	4.26425	0	5.90209	13.8699	4.18663	0	5.34772	13.0886	3.82242	0	6.7142	11.5925	2.71986	0	5.61193	6.43269	Q02790;H0YFG2;F5H1U3;F5H120	Q02790
UBE2L3	Ubiquitin-conjugating enzyme E2 L3	2.32444	0.000395062	4.34745	5.02475	3.80273	0	5.08843	10.8874	5.02951	0	5.12285	18.2085	4.75888	0	5.33011	16.6225	P68036-2;P68036;P68036-3;A0A1B0GUS4	P68036-2;P68036;P68036-3;A0A1B0GUS4
GNB2L1	Guanine nucleotide-binding protein subunit beta-2-like 1;Guanine nucleotide-binding protein subunit beta-2-like 1, N-terminally processed	2.49104	0.000384	2.1499	4.87739	3.78335	0.000806723	2.52071	8.87375	2.40616	0.000291765	4.44616	5.27276	3.81351	0	4.84938	10.8268	P63244;J3KPE3;H0YAF8;D6RAC2;H0Y8W2;D6REE5;D6RAU2;E9PD14;D6RFX4;D6RFZ9;D6RHH4;D6R9Z1;H0YAM7;D6R9L0;D6RGK8;H0Y9P0;D6RHJ5;D6RF23;D6R909;D6RBD0;D6RDI0;H0Y8R5	P63244;J3KPE3;H0YAF8;D6RAC2;H0Y8W2;D6REE5;D6RAU2;E9PD14;D6RFX4;D6RFZ9;D6RHH4;D6R9Z1;H0YAM7;D6R9L0
RPL38	60S ribosomal protein L38	3.25221	0	4.05522	8.02929	2.873	0.00117241	4.50587	6.77583	3.1982	0	4.23519	7.88895	3.25518	0	4.01076	8.02305	P63173	P63173
RPL8	60S ribosomal protein L8	2.68375	0	4.76818	6.18477	2.69021	0.00103553	5.11483	6.26136	5.74128	0	6.60411	25.8976	4.1634	0	6.10901	13.3586	P62917;E9PP36;E9PKZ0;E9PKU4;G3V1A1	P62917;E9PP36;E9PKZ0;E9PKU4;G3V1A1
RPL11	60S ribosomal protein L11	3.89646	0	7.00392	12.1034	4.1422	0	6.71587	13.4943	2.23002	0.000980973	3.55052	4.64893	3.85796	0	3.65234	10.2797	P62913;P62913-2;Q5VVC9;Q5VVC8	P62913;P62913-2;Q5VVC9;Q5VVC8
EEF1A1P5;EEF1A1	Putative elongation factor 1-alpha-like 3;Elongation factor 1-alpha 1;Elongation factor 1-alpha	2.5343	0.000376471	1.82904	4.78519	3.73278	0.000676056	1.8812	7.78968	2.63285	0.000558559	1.77563	4.96269	2.50731	0.000669388	1.49074	4.46437	Q5VTE0;P68104;A0A087WVQ9;P68104-2;A0A087WV01;Q05639;A6PW80;Q5JR01	Q5VTE0;P68104;A0A087WVQ9;P68104-2;A0A087WV01
ALDH6A1	Methylmalonate-semialdehyde dehydrogenase [acylating], mitochondrial	2.98911	0	3.40709	6.83741	3.2659	0.000727273	4.11166	8.10403	4.21569	0	6.32149	13.7827	4.48852	0	6.48965	15.6669	Q02252;Q02252-2;G3V4Z4	Q02252;Q02252-2
HMGCS1	Hydroxymethylglutaryl-CoA synthase, cytoplasmic	3.96905	0	4.15191	11.1618	3.61894	0.00101053	4.10908	9.54616	2.95396	0	2.65423	6.36618	3.29312	0	2.79307	7.50256	Q01581	Q01581
GSTO1	Glutathione S-transferase omega-1	4.38294	0	9.06126	15.996	4.27051	0	9.03133	15.1452	4.37069	0	9.99129	16.1666	5.13274	0	9.4171	22.744	P78417;Q5TA02;P78417-3;P78417-2;Q5TA01	P78417;Q5TA02;P78417-3;P78417-2
CIAPIN1	Anamorsin	2.51141	0.000403361	2.54495	5.10702	2.95464	0.00108511	2.89373	6.49719	4.37396	0	3.60394	12.5792	3.6262	0	3.79886	9.39863	H3BV90;Q6FI81-3;Q6FI81;H3BT65;H3BUG4;H3BPG7;H3BQ23;Q6FI81-2	H3BV90;Q6FI81-3;Q6FI81;H3BT65;H3BUG4;H3BPG7
FSCN1	Fascin	3.87431	0	5.99497	11.6394	3.35217	0.000842105	5.59357	8.92798	2.35047	0.000765591	2.57105	4.71632	2.55028	0.000295943	3.14243	5.41694	Q16658	Q16658
CNN3	Calponin-3;Calponin	3.41338	0	4.61622	8.89342	3.19282	0.00070073	4.58336	7.98101	2.6019	0	3.71586	5.71776	3.49029	0	3.47551	8.65645	Q15417-3;Q15417;Q15417-2;E9PDU6	Q15417-3;Q15417;Q15417-2;E9PDU6
PCBP1;PCBP2;PCBP3	Poly(rC)-binding protein 1;Poly(rC)-binding protein 2;Poly(rC)-binding protein 3	3.36679	0	6.59191	9.13545	3.24879	0.000289157	7.11634	8.95263	2.10302	0.000970711	6.8481	4.59655	2.42497	0	6.23847	5.51787	Q15365;Q15366-6;Q15366-3;Q15366;Q15366-2;H3BRU6;F8VZX2;Q15366-7;Q15366-8;Q15366-4;Q15366-5;F8W0G4;F8VXH9;F8W1G6;J3QT27;E9PFP8;P57721-2;P57721-3;P57721-5;P57721-4;P57721;H3BSS4;F8VTZ0;H3BSP4;C9K0A2;F8WC71;C9IZV9;C9J7A9;C9JSA6;C9J5V4;H3BND9;C9JTY5;C9JZY3;F8VRH0;C9J0A4;P57723-2;P57723	Q15365;Q15366-6;Q15366-3;Q15366;Q15366-2;H3BRU6;F8VZX2;Q15366-7;Q15366-8;Q15366-4;Q15366-5;F8W0G4;F8VXH9;F8W1G6;J3QT27;E9PFP8;P57721-2;P57721-3;P57721-5;P57721-4;P57721
TXNRD1	Thioredoxin reductase 1, cytoplasmic	3.65144	0	7.00962	10.734	4.4991	0	7.46545	16.2553	5.94781	0	5.89332	26.4516	4.15493	0	5.88239	13.1965	E9PIR7;F8W809;A0A087WSW9;A0A182DWI3;A0A087WSY9;Q16881-5;Q16881-2;Q16881-4;Q16881-3;Q16881-6;Q16881;E2QRB9;Q16881-7;E9PQI3;E9PLT3;E9PKI4;E9PJU2;A0A0B4J225;E9PIZ5;E9PKD3	E9PIR7;F8W809;A0A087WSW9;A0A182DWI3;A0A087WSY9;Q16881-5;Q16881-2;Q16881-4;Q16881-3;Q16881-6;Q16881;E2QRB9;Q16881-7
RPL10		3.246	0	6.18737	8.5899	3.28861	0.000774194	6.00003	8.74025	2.52851	0	6.67865	5.88809	2.66305	0	6.52527	6.33556	F8W7C6;A0A087WV22;H7C123;H7C2C5	F8W7C6;A0A087WV22;H7C123;H7C2C5
