# Supplementary material for: Chemoproteomic discovery of a human RNA ligase
Source: Nat Commun. 2023 Feb 15;14:842. doi: 10.1038/s41467-023-36451-x (PMC9931718; doi:10.1038/s41467-023-36451-x)
Supplement: Supplementary file 6 — Source Data [file 41467_2023_36451_MOESM6_ESM.xlsx]

## Sheet: Figure 1e
Figure 1e	Input: 10 μg lysates
	anti-C12orf29: 1:1000
	anti-mouse-HRP: 1:30,000

## Sheet: Figure 2a
Figure 2a upper panel	anti-AMPylation: 1:1000
	anti-C12orf29: 1:1000
	anti-mouse-HRP: 1:30,000
Figure 2a bottom panel	anti-AMPylation: 1:1000
	anti-C12orf29: 1:1000
	anti-mouse-HRP: 1:30,000

## Sheet: Figure 2b
Figure 2b	anti-AMPylation: 1:1000
	anti-mouse-HRP: 1:30,000

## Sheet: Figure 3a
Figure 3a

## Sheet: Figure 3b
Figure 3b

## Sheet: Figure 3c
Figure 3c
Non-linear regression fit/Michaelis-Menten curve of the initial rates at each substrate concentration
N = 3 biological replicates
Michaelis-Menten Curve Data-ATP
ATP concentration [μM]	ligation turnover [μM/s]			Plotted
	I	II	III	Average	SD
30		2.5521e-05	2.5204e-05	2.53625e-05	1.585e-07	Vmax = 1.68 ± 0.06 nM/min
20	2.51621e-05	2.5537e-05	2.467e-05	2.5123e-05	3.55028e-07	KM = 1.30 ± 0.19 μM
10	2.50215e-05	2.5291e-05	2.4668e-05	2.49935e-05	2.55108e-07	kcat = 2.81 x 10-5 ± 9.88 x 10-7 s-1
5	2.46306e-05	2.4845e-05	2.3524e-05	2.43332e-05	5.78847e-07	kcat/KM = 21.6 s-1/M
2	1.8561e-05	2.2437e-05	1.8551e-05	1.98497e-05	1.82953e-06
1	1.07648e-05	1.3889e-05	8.4965e-06	1.10501e-05	2.2107e-06
0.5	4.3124e-06	5.1935e-06	4.876e-06	4.79397e-06	3.64355e-07
0.1	1.47198e-06	2.0329e-06	1.0402e-06	1.51503e-06	4.0641e-07
Michaelis-Menten Curve Data-GTP
GTP concentration [μM]	ligation turnover [μM/s]			Plotted
	I	II	III	Average	SD
200	2.43259e-05	2.4462e-05	2.4517e-05	2.4435e-05	8.03239e-08	Vmax = 1.89 ± 0.11 nM/min
150	2.43259e-05	2.4236e-05	2.4451e-05	2.43376e-05	8.81646e-08	KM = 37.7 ± 7.26 μM
100	2.44801e-05	2.4391e-05	2.3498e-05	2.4123e-05	4.4346e-07	kcat = 3.14 x 10-5 ± 1.90 x 10-6 s-1
75	2.31184e-05	2.3692e-05	2.2006e-05	2.29388e-05	6.99924e-07	kcat/KM = 0.83 s-1/M
50	1.83499e-05	2.2252e-05	1.9089e-05	1.9897e-05	1.69238e-06
25	8.64175e-06	1.6342e-05	1.0048e-05	1.16772e-05	3.34806e-06
10	2.85645e-06	3.8222e-06	2.8496e-06	3.17608e-06	4.56882e-07
2	1.11844e-06	1.5549e-06	7.4751e-07	1.14028e-06	3.29977e-07

## Sheet: Figure 3d
Figure 3d

## Sheet: Figure 4c
Figure 4c
Ligation efficiency (%) normalized to untreated pRNA14 (100%)
N = 3 biological replicates
Impact of single site mutations on RNA ligase efficiency of C12orf29
C12orf29 mutant		WT-AMP	WT	T55A	K57A	D59A-AMP	D59N	R77L-AMP	E123D	E123Q	E250A	E250Q	K263N
ligation efficiency (%)	I	57.2585	63.6012	0	0	0	0	13.9946	70.7595	67.7203	0	0	0
	II	58.378	63.1431	0	0	0	0	10.032	55.58	59.233	0	0	0
	III	57.857	63.0671	0	0	0	0	12.6817	56.7377	60.5856	0	0	0
Plotted	Average (%)	57.8312	63.2705	0	0	0	0	12.2361	61.0257	62.513	0	0	0
	SEM	0.32343	0.166816	0	0	0	0	1.1654	4.87834	2.63278	0	0	0

## Sheet: Figure 5b
Figure 5b
Viability (%) normalized to samples treated with 0 μM menadione (100%)
N = 9 biological replicates
Cell line	Menadione [μM]	Viability [%]									Plotted
		I	II	III	IV	V	VI	VII	VIII	IX	Average	SEM
WT	0	99.7	98.2	96.8	95.8	98	96.5	104.4	108.9	112.8	101.233	2.0282
	10	95.2	92.8	93.3	95.3	95.7	94	110	114.2	108.8	99.9222	2.82689
	20	92.1	93.1	92.3	89.6	89.4	94.6	105.7	108.1	107.5	96.9333	2.60528
	40	104.1	109.5	103.9	80.7	77.2	80.3	81.1	83	82.6	89.1556	4.23812
	60	97.6	97.2	81.2	52.7	56	55.4	32.3	31.3	29.3	59.2222	9.02582
	100	82.3	75.1	73.8	3.5	3.4	3.6	6.6	6.8	7.1	29.1333	12.0173
KO	0	94.5	92.5	98	99.3	100.9	101.6	104.2	105.8	109.3	100.678	1.7795
	10	92.1	83.5	85.9	97.1	98.7	100.2	104.9	107.1	107.3	97.4222	2.91432
	20	72.8	73.8	74.2	77.3	74.8	74	92	90.7	85.1	79.4111	2.57021
	40	9.2	8.8	8.2	4.4	4.4	4.3	5.5	5.6	5.9	6.25556	0.653646
	60	5.4	5.7	5.6	4.1	4	3.8	7.6	7.6	7.9	5.74444	0.542656
	100	5.9	5.6	5.5	8.2	9.2	10.6	10	9.7	10.7	8.37778	0.722222
	2-way ANOVA Šídák's multiple comparisons test
	WT viability - KO viability	P-value	Summary
	0 μM	>0.9999	ns
	10 μM	0.9995	ns
	20 μM	0.071	ns
	40 μM	<0.0001	****
	60 μM	<0.0001	****
	100 μM	0.0189	*

## Sheet: Figure 5c
Figure 5c
Viability (%) normalized to samples treated with 0 μM menadione (100%)
N = 3 biological replicates
Cell viability								H2O2 luminescence
Cell line	Menadione [μM]	Viability (%)			Plotted			Cell line	Menadione [μM]	H2O2 luminescence [RLU]			Plotted
		I	II	III	Average	SEM				I	II	III	Average	SEM
WT	0	100	100	100	100	0		WT	0	7299	7535	7584	7472.67	87.9779
	30	105.7	107.3	104.1	105.7	0.92376			30	19818	21362	20522	20567.3	446.29
	60	109.5	103.5	103.7	105.567	1.96751			60	34919	35658	36208	35595	373.433
	90	93.3	90.9	87.1	90.4333	1.80493			90	51878	48611	50564	50351	949.096
	120	94	87.2	85.7	88.9667	2.55365			120	61612	64488	66180	64093.3	1333.35
	180	83.2	87.9	80.3	83.8	2.21435			180	81503	76794	73482	77259.7	2327.14
KO	0	100	100	100	100	0		KO	0	10950	10487	10346	10594.3	182.432
	30	99.8	101.9	104.7	102.133	1.41931			30	27490	28355	27648	27831	265.94
	60	95.2	90	92.4	92.5333	1.50259			60	44814	44664	45376	44951.3	216.704
	90	32.1	31.2	31.9	31.7333	0.272845			90	67063	64901	67467	66477	796.584
	120	36.5	33.2	31	33.5667	1.59826			120	76463	79627	78776	78288.7	945.312
	180	9.7	9	9.1	9.26667	0.218581			180	102095	97219	102107	100474	1627.34
	2-way ANOVA Šídák's multiple comparisons test
	WT viability - KO viability	P-value	Summary
	0 μM	>0.9999	ns
	30 μM	0.4746	ns
	60 μM	<0.0001	****
	90 μM	<0.0001	****
	120 μM	<0.0001	****
	180 μM	<0.0001	****

[truncated: 3 more sheets: Figure 6, Supplementary Figure 4, Supplementray Figure 7]
